# Supplementary material for: TBX3 is essential for establishment of the posterior boundary of anterior genes and upregulation of posterior genes together with HAND2 during the onset of limb bud development
Source: Development. 2024 Jun 3;151(11):dev202722. doi: 10.1242/dev.202722 (PMC11190573; doi:10.1242/dev.202722)
Supplement: Table S1. [file develop-151-202722-TableS1.xlsx]

## Sheet: Table S1
Annotation of verified TBX3 ChIP-seq peaks to nearest promoter and genomic features
		Feature	Percentage
		Promoter (≤1kb)	30.42
		Promoter (1-2kb)	2.97
		Promoter (2-3kb)	2.48
		5' UTR	0.09
		3' UTR	1
		1st Exon	1.01
		Other Exon	1.69
		1st Intron	8.23
		Other Intron	18.15
		Downstream (≤300bp)	0.1
		Distal Intergenic (≥100kb)	33.86
