# Supplementary material for: TBX3 is essential for establishment of the posterior boundary of anterior genes and upregulation of posterior genes together with HAND2 during the onset of limb bud development
Source: Development. 2024 Jun 3;151(11):dev202722. doi: 10.1242/dev.202722 (PMC11190573; doi:10.1242/dev.202722)
Supplement: Table S2. [file develop-151-202722-TableS2.xlsx]

## Sheet: Table S2
Association of the curated TBX3 ChIP-seq peaks to the two nearest genes (range ≤1Mb)
# GREAT version 3.0.0	Species assembly: mm10
peak_chr	peak_start	peak_end	Associated genes (distance)
chr9	52034818	52036435	Fdx1 (-72094), Rdx (-12314)
chr4	136924543	136924874	C1qa (-25906), Epha8 (+32107)
chr16	35981674	35981818	Dtx3l (-42595), Kpna1 (-1569)
chr14	8006063	8006262	Rpp14 (-74204), Abhd6 (+3261)
chr14	31251530	31251712	Bap1 (+132), Dnahc1 (+72275)
chr7	138084045	138084277	Tcerg1l (+313567), Glrx3 (+646513)
chr7	109703957	109704080	Akip1 (+329), BC051019 (+19767)
chr5	76184269	76184590	Tmem165 (+550), Clock (+120118)
chr5	113808317	113808474	Tmem119 (-7880), Selplg (+22105)
chr4	99193941	99194189	Gm10305 (-78606), Atg4c (+131)
chr4	8666817	8666993	Chd7 (-24460), Rab2a (+131261)
chr3	144011787	144011982	Lmo4 (+193335)
chr2	91710735	91710888	Atg13 (-236), Harbi1 (-110)
chr12	105322165	105322546	D430019H16Rik (-131500), Tcl1 (-99619)
chr2	51423460	51423624	Rnd3 (-274431), Tas2r134 (-203969)
chr19	57361214	57361658	Trub1 (-91470), Fam160b1 (+427)
chr1	74506621	74506763	Rqcd1 (+634), Usp37 (+37594)
chr13	23585565	23586015	Hist1h4d (+4192), Hist1h2be (+35334)
chr13	21734996	21735294	Hist1h4j (+83), Hist1h4k (+15360)
chr12	55492412	55492564	Nfkbia (+159), Psma6 (+93713)
chr11	120695352	120695509	Stra13 (+18307), Aspscr1 (+22439)
chr10	18055942	18056112	Reps1 (+87), Ect2l (+154863)
chr10	105238394	105238515	Tmtc2 (+335980)
chr19	4878542	4878706	Actn3 (-715), Zdhhc24 (-48)
chr11	51455639	51455874	Agxt2l2 (-129000), Col23a1 (+165837)
chr1	152956334	152956484	Nmnat2 (+1308), Lamc2 (+230038)
chr9	82975303	82975698	Phip (-12), Hmgn3 (+171184)
chr9	72111070	72111817	Cgnl1 (-339842), Tcf12 (+375)
chr9	59656123	59656390	Pkm (-111), Parp6 (+38973)
chr9	31030654	31030982	Zbtb44 (+174), St14 (+101035)
chr9	122923119	122923339	Zfp105 (+157), 1110059G10Rik (+27771)
chr8	8690215	8690516	Arglu1 (+171), 4921522P10Rik (+28565)
chr8	84656180	84656415	Ier2 (+6554), Cacna1a (+240934)
chr8	70692044	70692170	Jund (-5632), Lsm4 (+18859)
chr8	106935455	106935835	Sntb2 (-105), Cirh1a (+42005)
chr3	96486131	96486784	Hfe2 (-38727), BC107364 (-34152)
chr7	6728916	6729065	Zim1 (-32541), Peg3 (+1430)
chr7	45128513	45128691	Rps11 (-4213), Rpl13a (+146)
chr7	31150515	31150707	Scn1b (-23666), Gramd1a (+439)
chr7	19508880	19509156	Nkpd1 (-9713), Trappc6a (+306)
chr7	100121466	100121642	Pold3 (+11), Chrdl2 (+115150)
chr6	82881997	82882167	Hk2 (-107628), Sema4f (+57687)
chr6	4761744	4762220	Ppp1r9a (-141338), Peg10 (+14676)
chr6	42369934	42370134	Epha1 (+3234), Zyx (+19976)
chr6	127767851	127768026	Prmt8 (+1533), Efcab4b (+189964)
chr6	112309466	112309789	5031434C07Rik (-20791), Ssu2 (+78395)
chr6	55108438	55108672	Crhr2 (+24459), Gars (+70554)
chr6	103754036	103754156	Cntn6 (-738826), Chl1 (+243220)
chr5	99978091	99978230	A930011G23Rik (-249116), Hnrnpd (+777)
chr5	77266089	77266568	Rest (+838), Noa1 (+43755)
chr5	33274772	33274904	Spon2 (-56600), Ctbp1 (+166)
chr5	137307378	137307531	Srrt (+219), Ufsp1 (+12786)
chr5	132543237	132543357	ENSMUSG00000098133 (-1474)
chr5	129724927	129725316	Gbas (+59), Psph (+62082)
chr5	118981104	118981226	Tbx3 (-689853), Med13l (+420446)
chr5	117976980	117977107	Tesc (-50699), Fbxo21 (+274)
chr4	86748750	86749069	Dennd4c (+355), Rps6 (+108502)
chr7	16890941	16891324	Gng8 (-653), Dact3 (+15816)
chr4	41135592	41136455	Ube2r2 (+281), Ubap2 (+139111)
chr4	3835375	3835632	Rps20 (+161), Lyn (+157389)
chr4	138325831	138326038	Pink1 (+372), Ddost (+21205)
chr4	133814090	133814230	Arid1a (-60549), Rps6ka1 (+73637)
chr4	129189238	129189455	S100pbp (+195), Fndc5 (+52348)
chr4	114821678	114822124	Gm12830 (+179), Foxd2 (+86997)
chr3	96246848	96247056	Hist2h3c1 (+267), Hist2h4 (+16359)
chr3	88951076	88951237	Ash1l (-14655), Dap3 (-743)
chr3	52102311	52102726	Maml3 (+2372), Gm10729 (+408748)
chr3	158031315	158031567	Srsf11 (+5198), Ankrd13c (+83975)
chr17	83166691	83167190	Pkdcc (-48351), Gm6594 (+627683)
chr3	130060170	130060809	Ccdc109b (-90284), Sec24b (+417)
chr2	77309132	77309269	Sestd1 (-43433), Zfp385b (+410538)
chr2	6178906	6179161	Proser2 (-48888), Echdc3 (+33999)
chr2	59599829	59599968	Tanc1 (-12145), Dapl1 (+115246)
chr2	181864351	181864501	Gm14496 (-126800), Polr3k (+89)
chr2	166155082	166155276	Sulf2 (+484), Ncoa3 (+162542)
chr2	162931571	162931983	L3mbtl1 (-11697), Srsf6 (+249)
chr2	152142078	152142263	Tcf15 (-1390), Srxn1 (+36441)
chr2	130274446	130274701	Nop56 (+144), Idh3b (+9973)
chr19	5490732	5490868	Cfl1 (+315), Snx32 (+19689)
chr12	54733886	54734795	Eapp (-38460), Snx6 (+61362)
chr19	4397367	4397505	Kdm2a (-359), Rhod (+41996)
chr18	74216201	74216379	Mbd1 (-51982), Cxxc1 (+159)
chr18	38296906	38297076	Rnf14 (+186), Gnpda1 (+42012)
chr1	78658086	78658298	Utp14b (-248), Acsl3 (+367)
chr17	66519166	66519503	Soga2 (-69585), Rab12 (+335)
chr17	62675743	62675937	Efna5 (-69133), Efna5 (+205477)
chr17	4908286	4908470	Arid1b (-86696)
chr17	3115248	3115441	Tiam2 (-211228), Scaf8 (+373)
chr17	28691750	28691932	Mapk13 (-77466), Mapk14 (+499)
chr16	85151207	85151425	Atp5j (-315691), App (+22391)
chr3	96450325	96451103	Fcgr1 (-156745), BC107364 (+1592)
chr1	63204403	63204543	Gpr1 (+10070), Eef1b2 (+27648)
chr1	59880680	59880805	Fam117b (-32263), Bmpr2 (+116464)
chr15	84965697	84965832	5031439G07Rik (+22206), Nup50 (+42337)
chr15	84923481	84923694	Nup50 (+160), 5031439G07Rik (+64383)
chr15	83639312	83639463	Ttll12 (-44231), Scube1 (+85633)
chr15	80083032	80083451	Pdgfb (-68434), Rpl3 (+164)
chr15	76710585	76710886	Lrrc14 (+98), Lrrc24 (+11437)
chr14	77617331	77617499	Gm6994 (-110547), Gm1587 (+181449)
chr14	65358549	65358775	Zfp395 (-14), Fbxo16 (+91961)
chr13	94875388	94875519	Otp (-173), Tbca (+86511)
chr2	77945831	77946190	Zfp385b (-226272), Cwc22 (+364)
chr13	90923118	90923323	Rps23 (+90), Atg10 (+300766)
chr1	38631800	38632033	Rev1 (-502255), Aff3 (+33038)
chr1	36558069	36558198	Sema4c (-608), Fam178b (+125049)
chr13	54837561	54837718	Unc5a (-111771), Tspan17 (+48263)
chr13	54303300	54303456	Cplx2 (-67971), Hrh2 (+111249)
chr13	44839875	44840211	Jarid2 (+108772), Dtnbp1 (+162053)
chr13	32055467	32055646	Foxc1 (+248911), Gmds (+283155)
chr13	17695554	17695793	Mplkip (+261), Cdk13 (+109423)
chr12	87471949	87472231	2700073G19Rik (-28073), Snw1 (+209)
chr12	52503532	52503785	Arhgap5 (-12418), Nubpl (+405922)
chr7	6410067	6410430	Smim17 (-4926), Zfp28 (+26931)
chr1	167340271	167340509	Aldh9a1 (-9601), Tmco1 (+31720)
chr12	49383685	49383893	3110039M20Rik (-1385), Foxg1 (+906)
chr12	36381707	36381991	Ispd (+330), D630036H23Rik (+332)
chr12	22155491	22155707	Ywhaq (-738163)
chr11	97150688	97150881	Tbkbp1 (-1073), Kpnb1 (+37096)
chr1	185731045	185731418	Slc30a10 (+276384), Lyplal1 (+386078)
chr11	83473127	83473247	Taf15 (+95), Gm11435 (+48988)
chr11	69671304	69671846	Cd68 (-5513), Eif4a1 (+742)
chr11	69395855	69396020	Lsmd1 (+291), Tmem88 (+2296)
chr1	156938845	156939031	Ralgps2 (+688), Angptl1 (+100376)
chr11	52231885	52232359	Olfr1371 (-18135), Skp1a (-67)
chr1	165353368	165353757	Gpr161 (+51700), Dcaf6 (+106902)
chr11	51606330	51606814	Hnrnpab (+275), Agxt2l2 (+21815)
chr11	4949322	4949473	Ap1b1 (-37426), Nefh (-1334)
chr11	35769737	35770156	Pank3 (+463), Fbll1 (+28937)
chr11	100713817	100713937	Hspb9 (+27), Rab5c (+24338)
chr10	7956444	7956807	Tab2 (-396), Ust (+562199)
chr10	58446900	58447347	Ccdc138 (-50846), Ranbp2 (+272)
chr10	14705375	14705641	Gpr126 (-160472), Vta1 (+52)
chr9	88522632	88522855	Syncrip (-40189), Zfp949 (-25276)
chr6	29747929	29748053	Ahcyl2 (-20501), Smo (+12297)
chr3	105687348	105687558	Ddx20 (+121), Kcnd3 (+234367)
chr6	49215324	49215699	Igf2bp3 (-558), Tra2a (+48540)
chr9	75683895	75684039	Scg3 (+29), Lysmd2 (+58235)
chr2	74681767	74681911	Hoxd10 (-9251), Hoxd11 (-160), Hoxd13 (+13529)
chr2	19509272	19509459	4921504E06Rik (+44548), Ptf1a (+63703)
chr17	13551830	13551992	Mllt4 (-208637), Smok4a (+30455)
chr13	13860613	13861057	B3galnt2 (-93839), Gng4 (+76506)
chr9	27213175	27213326	Igsf9b (-85979), Jam3 (-57830)
chr12	20197064	20197500	Gm10479 (-218656), Gm3993 (+125400)
chr9	65294421	65294709	Pdcd7 (-51503), Clpx (+305)
chr15	79546213	79546419	Ddx17 (+425), Kdelr3 (+29908)
chr4	137796489	137796680	Ece1 (-65652), Alpl (-201)
chr11	104549986	104550480	Kansl1 (-107942), Cdc27 (+250)
chr19	5803661	5803901	Scyl1 (-32380), Frmd8 (+71493)
chr15	35302824	35303079	Vps13b (-68594), Osr2 (+6854)
chr12	69159246	69159426	Lrr1 (-9478), Rps29 (-150)
chr17	39848186	39848773	Gm7148 (-266878), Gm9041 (+207523)
chr9	50857206	50857394	Ppp2r1b (+376), Sik2 (+151773)
chr9	28306607	28306741	Opcml (+515727)
chr8	72135350	72135647	Rab8a (-25701), Tpm4 (+240)
chr4	135856380	135856716	Srsf10 (+801), Pnrc2 (+17302)
chr4	120405376	120405646	Foxo6 (-118162), Scmh1 (-41636)
chr2	79454270	79454395	Cerkl (-25442), Neurod1 (+2418)
chr8	3754423	3754701	Cd209a (-5578), Cd209e (+99747)
chr2	32712547	32712857	Fpgs (-18517), Cdk9 (+82)
chr17	4996363	4996637	Arid1b (+1426), Tmem242 (+443760)
chr16	97850972	97851856	Prdm15 (-187), C2cd2 (+71219)
chr16	24583536	24583791	Tprg (-703153), Lpp (+190314)
chr13	58127666	58128464	Klhl3 (-25637), Hnrnpa0 (+491)
chr12	29938125	29938394	Pxdn (+224), Tpo (+194364)
chr12	21543342	21543460	Ywhaq (-125965)
chr1	133609792	133610009	Sox13 (-216631), Snrpe (+390)
chr1	131910589	131910842	Slc45a3 (-59893), Nucks1 (+258)
chr11	106272656	106272825	Smarcd2 (+231), Psmc5 (+16587)
chr1	171574762	171575388	Cd244 (+15882), Ly9 (+32335)
chr11	69920670	69920840	Eif5a (+631), Gps2 (+6867)
chr8	20042529	20042830	Gm21811 (-93775), Gm6483 (+360410)
chr6	47739621	47739837	Ezh2 (-144699), Pdia4 (+73783)
chr6	50977342	50977623	Nfe2l3 (-455187), G930045G22Rik (-99404)
chr11	88047794	88048496	Vezf1 (-20134), Srsf1 (+772)
chr4	42380116	42380237	Gm21598 (+61843), Gm10597 (+78999)
chr17	13552124	13553089	Mllt4 (-207941), Smok4a (+31151)
chr12	41515076	41515256	Lrrn3 (-29415)
chr7	70223020	70223217	Nr2f2 (+137474)
chr17	30612393	30612554	Btbd9 (-36187), Glo1 (+185)
chr11	87448546	87449170	Gm11492 (-117795), Tex14 (+43793)
chr16	3236055	3236181	Olfr161 (-356280)
chr5	73782551	73782844	Spata18 (+131318), Usp46 (+285732)
chr3	95015063	95015241	Zfp687 (+86), Pi4kb (+40421)
chr13	31971134	31971363	Foxc1 (+164603), Gmds (+367463)
chr6	114604453	114604648	Atg7 (-38546), Hrh1 (+206615)
chr9	64281612	64281849	Tipin (+124), Dis3l (+59526)
chr9	119402310	119402903	Exog (-42344), Acvr2b (+106)
chr8	91713877	91714070	Irx3 (+87680), Fto (+400442)
chr4	32829280	32829416	Lyrm2 (+29095), Ankrd6 (+94107)
chr2	115859402	115859595	Meis2 (+205548), BC052040 (+277783)
chr2	66189235	66189459	Galnt3 (-64353), Ttc21b (+67270)
chr19	60790233	60790534	Eif3a (+309), Nanos1 (+34397)
chr19	31944306	31944467	A1cf (+75626), Asah2 (+117082)
chr18	81223202	81223404	Sall3 (-236725)
chr1	76529582	76529739	Slc4a3 (+983395), Epha4 (+985427)
chr17	25273951	25274133	Prss34 (-24352), Ube2i (-128)
chr16	84835285	84835606	Atp5j (+179), Gabpa (+322)
chr11	61854433	61854742	Prpsap2 (-92526), Ulk2 (+485)
chr11	114028674	114028843	Cdc42ep4 (-277441), Sdk2 (+37459)
chr10	121626031	121626304	Tbk1 (-39374), Xpot (+148)
chr17	35725667	35725840	Ier3 (-95930), Ddr1 (-21155)
chr8	74993695	74994179	Tom1 (-39749), Hmgxb4 (+581)
chr2	110293583	110293745	Bbox1 (+12077), Ccdc34 (+275847)
chr1	56973181	56973307	1700066M21Rik (-404376), Satb2 (-1386)
chr9	77825450	77825571	Elovl5 (-91853), Gclc (+70976)
chr9	75409162	75409411	Mapk6 (+72), Bcl2l10 (+61529)
chr9	70503202	70503445	Ccnb2 (-81770), Rnf111 (+401)
chr9	66124657	66124814	Snx22 (-55005), Snx1 (+150)
chr9	65162763	65163317	Parp16 (-51650), Igdcc3 (+21886)
chr9	44604986	44605249	Treh (-68115), Ddx6 (+226)
chr9	109082164	109082506	Atrip (-8211), Ccdc51 (-161)
chr9	108517121	108517472	Impdh2 (-43237), Qrich1 (+210)
chr2	179200624	179200831	Cdh4 (-241703), Cdh26 (+770121)
chr8	8947765	8948012	Arglu1 (-257352), Fam155a (+823129)
chr8	87958500	87958900	Zfp423 (+895), 4933402J07Rik (+394847)
chr8	47675893	47676045	AA386476 (+578), Cdkn2aip (+37962)
chr8	107588067	107588347	Rps26-ps1 (-148622), Psmd7 (+275)
chr8	107031442	107031691	Vps4a (+345), Pdf (+17047)
chr7	97580317	97580452	Clns1a (-116249), Rsf1 (+489)
chr7	90442758	90443042	Crebzf (+119), Tmem126a (+14329)
chr7	25297677	25298070	Pafah1b3 (+112), Cic (+15695)
chr7	16875493	16875617	Gng8 (-16231), Dact3 (+238)
chr7	143052841	143053114	Tssc4 (-16271), Cd81 (+239)
chr15	72689787	72690126	Gm3150 (-223400), Kcnk9 (-143678)
chr1	90119152	90119534	Asb18 (-104766), Iqca (+34058)
chr7	132852565	132852689	Fam53b (-39099), Mettl10 (+46)
chr7	13278313	13278433	6330408A02Rik (+348), Lig1 (+1060)
chr7	116033851	116033971	Sox6 (-38825), Gm4353 (+50724)
chr7	111082715	111083002	Eif4g2 (+171), Ctr9 (+53908)
chr7	100607320	100607484	Mrpl48 (-24300), Rab6a (-184)
chr6	93410769	93410901	Adamts9 (-509394), Magi1 (+872487)
chr6	86526474	86526608	Asprv1 (-101633), Pcbp1 (-370)
chr6	83914556	83914882	Dysf (-104670), Zfml (+366)
chr6	53848082	53848219	Tril (-27326), Cpvl (+130511)
chr6	52175869	52176215	Hoxa2 (-10629), 5730596B20Rik (-1456)
chr1	191288504	191288916	Atf3 (-105370), Nenf (+29484)
chr6	124740811	124741183	Ptpn6 (-2372), Grcc10 (+377)
chr6	117907468	117907614	4933440N22Rik (+219), Hnrnpf (+759)
chr6	117907146	117907308	Hnrnpf (+445), 4933440N22Rik (+533)
chr6	113077379	113077570	Setd5 (+110), Lhfpl4 (+117909)
chr5	89882122	89882312	Adamts3 (+1117), Npffr2 (+354788)
chr5	65390814	65391073	Rpl9 (+436), Klb (+42558)
chr5	149320561	149320994	Medag (-90971), Alox5ap (+55720)
chr5	135077915	135078205	Wbscr22 (-13394), Vps37d (+206)
chr5	129020382	129021067	Gpr133 (-76025), Ran (+453)
chr5	115429656	115430210	Msi1 (+334), 4930430O22Rik (+6673)
chr14	58658651	58658837	Rpl13-ps3 (-234762), Fgf9 (+586058)
chr5	115011196	115011358	Sppl3 (+140), Acads (+108069)
chr5	107987135	107987255	Mtf2 (-78547), Fam69a (-110)
chr4	132260907	132261152	Taf12 (-13345), Gmeb1 (-8536)
chr4	129513777	129514450	Marcksl1 (+533), Hdac1 (+28599)
chr4	126753698	126753941	AU040320 (+50), Zmym4 (+214315)
chr4	116651367	116651647	Nasp (-23566), Akr1a1 (+173)
chr3	99278131	99278253	Spag17 (-607225), Tbx15 (+24432)
chr3	96245570	96245693	Hist2h3c1 (-1053), Hist2h2aa1 (+94)
chr3	96172664	96172827	Sv2a (-8405), Sf3b4 (+414)
chr3	90079986	90080289	Nup210l (-23994), Tpm3 (+7487)
chr5	37895414	37896039	Stx18 (-143015), Msx1 (-71144)
chr3	5388008	5388156	Zfhx4 (+169528), Pex2 (+188068)
chr3	152210775	152211203	Fubp1 (+531), Nexn (+55331)
chr3	108562309	108562436	Tmem167b (+93), 1700013F07Rik (+24832)
chr3	108210083	108210414	Cyb561d1 (-9415), Atxn7l2 (+685)
chr3	103790762	103791066	Hipk1 (+649), Gm10964 (+51548)
chr2	60125320	60125481	Wdsub1 (-242817), Baz2b (+296)
chr2	33705922	33706201	Lmx1b (-65551), Mvb12b (+181884)
chr2	32084768	32084888	Ppapdc3 (-10700), Fam78a (-1045)
chr2	18056887	18057084	Mllt10 (+1749), Dnajc1 (+335844)
chr2	180042150	180042270	Psma7 (+223), Lsm14b (+17223)
chr2	30836531	30836926	Prrx2 (-8330), Asb6 (-6396)
chr19	8820281	8820632	Bscl2 (-17010), Hnrnpul2 (+1056)
chr19	6814380	6814604	Slc22a12 (-271473), Rps6ka4 (+26109)
chr19	36834539	36834676	Tnks2 (+376), Fgfbp3 (+85007)
chr19	21272461	21272808	Zfand5 (+357), Gda (+200037)
chr1	88008302	88008538	Usp40 (+131), Dgkd (+155133)
chr18	77774074	77774202	Pstpip2 (-20407), Atp5a1 (+409)
chr18	77065208	77065352	St8sia5 (-120699), Pias2 (+72)
chr18	69865877	69866110	Ccdc68 (-59472), Tcf4 (+521484)
chr18	55422699	55422820	Zfp608 (-432580)
chr18	54990936	54991200	Zfp608 (-888)
chr12	54714088	54714976	Eapp (-18651), Snx6 (+81171)
chr18	37178429	37178556	Pcdhb1 (-86505), Pcdha1 (+34524)
chr18	13972583	13972732	Zfp521 (+75), Hrh4 (+965668)
chr17	84082191	84082366	Haao (-235489), Zfp36l2 (+105668)
chr17	63499681	63500123	Efna5 (-618585), Fbxl17 (+115)
chr17	27622820	27622959	AI413582 (-57158), Nudt3 (+575)
chr17	27146671	27146804	Mnf1 (-12822), Ip6k3 (+21026)
chr17	25941824	25942010	Rab40c (-22265), Pigq (+131)
chr16	90629209	90629388	1110008E08Rik (+75135), Mis18a (+98105)
chr16	36828399	36828718	Golgb1 (-46582), Iqcb1 (+151)
chr16	32247072	32247272	Wdr53 (-81), Fbxo45 (-14)
chr6	68011866	68012060	Tacstd2 (-476141)
chr15	83924758	83924902	Mpped1 (+140001), Efcab6 (+140519)
chr15	81585969	81586256	Gm5218 (-86565), Ep300 (-101)
chr15	35155373	35155627	Stk3 (+306), Kcns2 (+318119)
chr15	102670799	102671071	Atp5g2 (-3186), Calcoco1 (+51243)
chr14	67715189	67715327	Gm6878 (-400547), Cdca2 (+352)
chr14	66921534	66921751	4930578I07Rik (-15722), Pnma2 (+10473)
chr14	65344005	65344125	Zfp395 (-14611), Fbxo16 (+77364)
chr14	49525237	49525365	Slc35f4 (-211092), Slc35f4 (+585)
chr1	43098516	43098842	Tgfbrap1 (-57), AI597479 (-31)
chr14	25718622	25718831	Ppif (+24557), Zcchc24 (+50129)
chr12	113156065	113156485	4930427A07Rik (-146), Crip1 (+4263)
chr14	18331569	18331785	Ube2e1 (+182), Nkiras1 (+60541)
chr13	93192010	93192349	Cmya5 (-47456), Papd4 (+103)
chr13	29984547	29984991	Cdkal1 (-129095), E2f3 (+899)
chr13	24801284	24801637	Gmnn (-39600), BC005537 (-196)
chr13	23684355	23684751	Hist1h1t (-11258), Hist1h2bc (+354)
chr13	23574470	23574748	Hist1h3d (-1154), Hist1h2ad (+228)
chr13	23561855	23562234	Hist1h3e (+324), Hist1h1d (+7013)
chr13	22043391	22043596	Vmn1r188 (-44384), Hist1h2bj (+280)
chr13	15463792	15464046	Gli3 (-61), AW209491 (+833661)
chr12	80112798	80112951	Zfp36l1 (+138), Rad51b (+815524)
chr9	105617340	105617628	Atp2c1 (-96227), Pik3r4 (-25511)
chr12	108178766	108179035	Bcl11b (-175299), Setd3 (+413)
chr12	104606032	104606240	Gm10000 (+131648), Dicer1 (+145816)
chr12	101083472	101083751	Ccdc88c (-54629), Smek1 (+90)
chr12	101082862	101083313	Ccdc88c (-54105), Smek1 (+614)
chr11	97280049	97280327	Kpnb1 (-92307), Npepps (+450)
chr1	191718531	191718743	Nek2 (-102807), Lpgat1 (+248)
chr1	191717954	191718131	Lpgat1 (-346), Ints7 (+142280)
chr1	189728153	189728316	Cenpf (-40149), Ptpn14 (-33)
chr11	88068282	88068414	Cuedc1 (-30798), Vezf1 (+69)
chr1	186435398	186435518	Lyplal1 (-318148), Tgfb2 (+270534)
chr8	120449824	120450600	Fam92b (-272746), Gse1 (-38235)
chr1	181211136	181211324	Wdr26 (+322), Cnih4 (+60299)
chr1	177257588	177257708	Akt3 (+555), Sdccag8 (+442988)
chr11	76763317	76763515	Gosr1 (+163), Tusc5 (+83608)
chr1	171503030	171503226	Alyref2 (-350), F11r (+65593)
chr1	170215146	170215275	Uhmk1 (+186), 4930500M09Rik (+351)
chr1	160906684	160906804	Serpinc1 (-71862), Rc3h1 (+326)
chr11	32455086	32455431	Ubtd2 (-111), Sh3pxd2b (+107439)
chr1	120602144	120602297	Marco (-97137), En1 (-197)
chr11	17953508	17953663	Etaa1 (+289), C1d (+695992)
chr11	107479653	107479773	Helz (-68247), Psmd12 (+229)
chr4	127619858	127620193	Gjb5 (-261845), CK137956 (+350925)
chr5	28165392	28165803	En2 (-98), Insig1 (+94235)
chr10	81137739	81137940	Zbtb7a (+1569), Pias4 (+30083)
chr10	7792701	7792919	Ginm1 (-11893), 6530403G13Rik (+12)
chr10	128696561	128696691	Rab5b (-358), Cdk2 (+8425)
chr10	117063517	117063643	Cct2 (+234), Lrrc10 (+18239)
chr5	124863013	124863352	Fam101a (-140264), Zfp664 (+492)
chr8	94901098	94901328	Dok4 (-24901), Ccdc102a (+16885)
chr2	167543118	167543240	Snai1 (+4984), Ube2v1 (+88916)
chr7	141131428	141131568	Ptdss2 (+212), Rnh1 (+37438)
chr19	8888530	8888746	AI462493 (-7705), 1810009A15Rik (-265)
chr7	127448745	127448982	Zfp688 (-26830), Zfp689 (+294)
chr3	96459874	96460186	Hfe2 (-65155), BC107364 (-7724)
chr13	74529602	74529751	Erap1 (-110195), Zfp825 (-46734)
chr6	47680822	47680999	Ezh2 (-85881), Pdia4 (+132601)
chr16	95848258	95848400	Psmg1 (+142631), Ets2 (+146254)
chr8	120374574	120374862	Fam92b (-197252), Gse1 (-113729)
chr3	95016337	95016503	Zfp687 (-1182), Psmd4 (+26194)
chr2	30808043	30808182	Ntmt1 (+287), Asb6 (+22220)
chr17	29032697	29033038	Cdkn1a (-60904), Srsf3 (+195)
chr11	98682565	98682853	Csf3 (-18554), Psmd3 (+155)
chr11	86758058	86758216	Cltc (-572), Dhx40 (+49559)
chr9	110444780	110445101	Ngp (+25191), Klhl18 (+31753)
chr11	12025753	12026037	Ddc (-127751), Grb10 (+11506)
chr13	21833789	21834479	Zfp184 (-110978), Hist1h2br (+391)
chr9	106886683	106887077	Rbm15b (+120), Vprbp (+65006)
chr8	71381525	71381686	Nr2f6 (+354), Ocel1 (+10267)
chr8	57322021	57322237	Scrg1 (-133794), Hand2 (+1146)
chr7	70361280	70361641	B130024G19Rik (-26844), Nr2f2 (-868)
chr6	32710314	32710434	Plxna4 (-122182), Chchd3 (+349886)
chr5	31193280	31193506	Snx17 (+166), Zfp513 (+8910)
chr5	16578403	16578536	Hgf (+24920), Gm8991 (+152604)
chr4	55350205	55350557	Rad23b (+338), Klf4 (+182085)
chr4	136021387	136021528	Pithd1 (-34194), Tceb3 (+305)
chr6	3200866	3201564	Samd9l (+198356)
chr2	91730107	91730388	Chrm4 (-191941), Ambra1 (+23)
chr2	18027725	18028094	H2afb1 (-30964), A930004D18Rik (+9827)
chr2	154436561	154437008	1700003F12Rik (-112103), Cbfa2t2 (+290)
chr18	20746204	20746324	Gm10269 (-63301), B4galt6 (+140)
chr16	87372016	87372152	N6amt1 (+17899), Ltn1 (+60522)
chr16	56029406	56029605	Pcnp (+233), Rpl24 (+55702)
chr16	48993624	48993895	Dzip3 (+405), Retnlg (+121152)
chr15	8109193	8109324	Wdr70 (-10050), Nup155 (-54)
chr10	11281346	11281509	Epm2a (-61976), Fbxo30 (+98)
chr9	57798780	57798902	Clk3 (-32981), Arid3b (+37867)
chr11	87443073	87443829	Gm11492 (-123202), Tex14 (+38386)
chr16	23108494	23108663	Eif4a2 (+1135), Rfc4 (+19158)
chr11	52361196	52361599	9530068E07Rik (-35030), Vdac1 (+538)
chr16	93789218	93789368	Morc3 (-42828), Dopey2 (+77386)
chr12	23188644	23188856	Gm10330 (+591515)
chr9	57764916	57765099	Clk3 (+852), Edc3 (+56468)
chr1	191224438	191224625	Atf3 (-41192), Nenf (+93662)
chr8	123961448	123961607	Nup133 (-12263), Abcb10 (+21594)
chr5	144768600	144768780	Tmem130 (-7041), Trrap (-104)
chr2	28184514	28184640	Fcnb (-99692), Olfm1 (-21082)
chr2	119477220	119477646	Ino80 (+254), Chac1 (+126204)
chr16	98107489	98107750	B230307C23Rik (+110297)
chr1	74391912	74392281	Vil1 (-17279), Ctdsp1 (+588)
chr1	72244210	72244599	Mreg (-32098), Pecr (+39909)
chr8	20089325	20089547	Gm21811 (-47019), Gm6483 (+407166)
chr12	20196628	20197023	Gm10479 (-219112), Gm3993 (+124944)
chr3	96273924	96274201	Hist2h2bb (+4311), Fcgr1 (+19906)
chr2	32318048	32318271	Ciz1 (-34167), Golga2 (+29907)
chr17	25773681	25773804	Msln (-19416), Narfl (-33)
chr13	94608471	94608741	Tbca (-180337), Ap3b1 (+249646)
chr14	7314679	7314802	Gm3727 (-50088), Gm5797 (+17654)
chr12	13101033	13101185	Mycn (-159195), Ddx1 (+148104)
chr8	15519847	15520037	Myom2 (+462289)
chr15	76671561	76671701	Gpt (-25133), Ppp1r16a (+16)
chr2	164911624	164911885	Zfp335 (+2), Pcif1 (+32390)
chr2	132781697	132781905	Chgb (+523), Trmt6 (+34253)
chr12	80643488	80643740	Slc39a9 (-601), Galnt16 (+124624)
chr3	5860391	5860768	Pex2 (-284430), 1700008P02Rik (+759863)
chr9	99568610	99568948	Armc8 (+120), 1600029I14Rik (+112536)
chr7	98415614	98415947	Tsku (-54493), Gucy2d (-27640)
chr6	16316952	16317161	Tfec (+581384), Mdfic (+596396)
chr4	32239003	32239125	D130062J21Rik (-4669), Bach2 (+260)
chr4	139747361	139747546	Pax7 (+86076), Tas1r2 (+93916)
chr19	25399565	25399938	Dmrt1 (-105866), Kank1 (+162777)
chr4	119294136	119294485	Ybx1 (+293), Cldn19 (+38897)
chr3	135439069	135439395	Manba (-46379), Ube2d3 (+473)
chr1	74386819	74387119	Ctdsp1 (-4540), Slc11a1 (+11766)
chr15	96641320	96641475	Scaf11 (-180555), Slc38a1 (+564)
chr14	52315892	52316300	Mettl3 (-10968), Sall2 (+12666)
chr14	30716152	30716323	Tmem110 (-109352), Sfmbt1 (+623)
chr13	48870131	48870748	Phf2 (+445), Barx1 (+207442)
chr12	8674365	8674784	Slc7a15 (-135030), Pum2 (-106)
chr11	96100080	96100236	Atp5g1 (-24488), Calcoco2 (+11806)
chr11	78188584	78188740	Rpl23a (-5078), Rab34 (-117)
chr11	99229940	99230845	Ccr7 (-75316), Smarce1 (+624)
chr11	5098410	5098911	Gas2l1 (-33334), Rhbdd3 (-265)
chr9	110444207	110444344	Ngp (+24526), Klhl18 (+32418)
chr6	114511060	114511222	Atg7 (-131956), Hrh1 (+113205)
chr14	62760806	62761079	Ints6 (+169), Serpine3 (+97276)
chr4	118547278	118547398	Tmem125 (-3610), Wdr65 (+73439)
chr18	73447774	73447966	Mex3c (-125174)
chr11	99041082	99041221	Top2a (-16963), Igfbp4 (-92)
chr9	61914188	61914557	Rplp1 (+165), Tle3 (+540988)
chr9	59036027	59036160	Neo1 (+347), Hcn4 (+212582)
chr9	45906261	45906430	Pcsk7 (-223), Bace1 (+67766)
chr1	71079286	71079467	Bard1 (+23769), Vwc2l (+353662)
chr9	44305516	44305856	Hinfp (-15), C2cd2l (+14596)
chr9	33105687	33105807	Ets1 (+409705)
chr9	25252675	25252951	Eepd1 (-228734), Sept7 (+374)
chr9	21616393	21616533	Ldlr (-107113), Smarca4 (+294)
chr9	109073808	109073977	Trex1 (-14159), Atrip (+231)
chr9	107699409	107699541	Gnat1 (-19883), Sema3f (+11000)
chr8	71485761	71486025	Ano8 (+174), Dda1 (+16694)
chr8	70234568	70234718	Homer3 (-48356), Armc6 (-177)
chr8	57652248	57652463	Galnt7 (+675), Hmgb2 (+140513)
chr8	13339101	13339330	Dcun1d2 (-51090), Tfdp1 (-458)
chr2	39806707	39807121	Ppp6c (-580463)
chr11	87462150	87462639	Gm11492 (-104258), Tex14 (+57330)
chr8	128686078	128686354	Itgb1 (+562), Ccdc7 (+379301)
chr8	124021221	124021426	Urb2 (-2070), Taf5l (-316)
chr8	108704356	108704525	Zfhx3 (-10203)
chr8	106871146	106871272	Has3 (+967), Chtf8 (+22384)
chr7	90443053	90443266	Crebzf (+379), Tmem126a (+14069)
chr7	19094067	19094242	Six5 (-439), Dmpk (+10306)
chr7	12478349	12478762	2900092C05Rik (-33961), Zfp606 (+263)
chr6	48086202	48086495	Zfp777 (-38235), Zfp746 (+244)
chr6	47813059	47813179	Ezh2 (-218089), Pdia4 (+393)
chr6	133105658	133105867	5530400C23Rik (-186453), 2700089E24Rik (+524)
chr4	58670698	58671047	Lpar1 (-117562), Olfr267 (+114849)
chr6	13069885	13070122	Tmem106b (+165), Vwde (+154961)
chr6	113442674	113442794	Il17re (-15750), Jagn1 (+165)
chr6	100287115	100287312	Prok2 (-560822), Rybp (+227)
chr5	3544089	3544225	1700109H08Rik (-27516), Fam133b (+313)
chr5	29472242	29472380	Mnx1 (+6208), Nom1 (+37647)
chr5	142823372	142823496	Tnrc18 (-6047), Fbxl18 (+71804)
chr5	129942324	129942486	Vkorc1l1 (+292), Gusb (+60644)
chr5	124541026	124541147	Ddx55 (-11777), Tmed2 (+392)
chr5	122501637	122502188	Atp2a2 (+312), Anapc7 (+80220)
chr5	121191142	121191337	Rph3a (-181722), Ptpn11 (+157)
chr14	67569226	67569872	Gm6878 (-254838), Cdca2 (+146061)
chr5	115559513	115559827	Gcn1l1 (-5584), Rplp0 (+203)
chr5	112631914	112632061	Sez6l (-54790), Myo18b (+264374)
chr5	104459681	104459919	BC005561 (-48552), Pkd2 (+350)
chr4	8691620	8691907	Clvs1 (-577553), Chd7 (+399)
chr4	54945947	54946070	Zfp462 (-1967)
chr4	24966371	24966712	Gpr63 (-6877), Ndufaf4 (+68459)
chr4	151933672	151933823	Dnajc11 (+57), Thap3 (+55249)
chr4	129819910	129820045	Khdrbs1 (-77682), Ptp4a2 (-243)
chr4	117272628	117272748	Tmem53 (+20737), Rnf220 (+224364)
chr4	117155462	117155724	Plk3 (-21630), Rps8 (+650)
chr19	61331284	61331554	Gm21060 (-34350)
chr4	108834778	108834898	Kti12 (-13019), Txndc12 (+237)
chr3	96268826	96269404	Hist2h2bb (-637), Hist2h3b (+461)
chr3	59006548	59006686	Clrn1 (-121405), Med12l (-361)
chr3	51340200	51340566	Elf2 (+183), Ccrn4l (+115936)
chr3	153242676	153242796	St6galnac5 (-260490), St6galnac3 (+482326)
chr2	5951369	5951526	Dhtkd1 (-8656), Upf2 (-21)
chr2	53191567	53191846	Prpf40a (-482), Arl6ip6 (-381)
chr2	25557842	25558033	Edf1 (+91), Mamdc4 (+13378)
chr2	18056137	18056390	Mllt10 (+1027), Dnajc1 (+336566)
chr2	174076185	174076311	Stx16 (-674), Vapb (+338737)
chr2	92093611	92093779	Phf21a (-127867), Creb3l1 (-69193)
chr2	172728319	172728755	Tfap2c (+177546), Bmp7 (+211784)
chr2	170130663	170130817	AY702102 (-167753), Zfp217 (+480)
chr2	160646165	160646458	Plcg1 (-84998), Top1 (+424)
chr2	158361089	158361321	Snhg11 (-14433), Lbp (+54712)
chr2	154892368	154892666	Eif2s2 (+418), C130057N11Rik (+101384)
chr2	154791784	154792242	C130057N11Rik (+880), Eif2s2 (+100922)
chr2	154791441	154791703	C130057N11Rik (+439), Eif2s2 (+101363)
chr19	57611001	57611133	Atrnl1 (+33), Gfra1 (+844331)
chr19	45659972	45660110	Fbxw4 (+271), Dpcd (+99426)
chr19	45659646	45659852	Fbxw4 (+563), Dpcd (+99134)
chr3	128936682	128936854	Pitx2 (-276907), Gm10650 (+898074)
chr1	90504851	90504995	Cops8 (-98502), Cxcr7 (+300943)
chr18	56707922	56708223	Lmnb1 (+260), March3 (+217475)
chr18	42511840	42512025	Tcerg1 (+423), Gpr151 (+67719)
chr18	33794878	33795120	Epb4.1l4a (+212207), Gm10549 (+330836)
chr18	24205305	24205435	Ino80c (-83417), Galnt1 (-397)
chr18	21001350	21001641	Mep1b (-70848), Rnf138 (+155)
chr17	88065050	88065664	Foxn2 (-375354), Fbxo11 (-66)
chr17	74294660	74294858	Srd5a2 (-246843), Memo1 (+124)
chr17	45718270	45718526	1600014C23Rik (+15446), Mrpl14 (+32076)
chr17	45318397	45318544	Runx2 (-503674), Cdc5l (+115236)
chr19	5149003	5149176	Klc2 (-30530), Pacs1 (+124029)
chr17	34119620	34119746	Brd2 (+2064), H2-Oa (+27343)
chr17	29416329	29416533	Pim1 (-74381), Fgd2 (+55489)
chr17	28523104	28523242	Armc12 (-7687), Fkbp5 (-5649)
chr17	28177429	28177602	Def6 (-30262), Zfp523 (+98)
chr16	95702716	95702836	Ets2 (+701), Psmg1 (+288184)
chr16	94570010	94570753	Dyrk1a (+372), Kcnj6 (+427314)
chr16	76319937	76320171	Samsn1 (-410744), Nrip1 (+53773)
chr16	52031612	52031949	Cblb (+232), Alcam (+422293)
chr16	21205054	21205249	Vps8 (-217966), Ephb3 (+397)
chr16	19760856	19761381	B3gnt5 (+885), A930003A15Rik (+122778)
chr11	117454195	117454616	Gm11733 (-29962), Sept9 (+254745)
chr15	83678673	83678805	Ttll12 (-83582), Scube1 (+46282)
chr15	83149610	83149866	Poldip3 (-354), Cyb5r3 (+22854)
chr15	43282400	43282597	Rspo2 (-111681), Eif3e (+237)
chr15	37007595	37007771	Grhl2 (-225353), Zfp706 (-281)
chr15	25413378	25413585	9230109A22Rik (-264323), Basp1 (+282)
chr15	100495026	100495429	Csrnp2 (+11), Letmd1 (+26194)
chr14	76151924	76152070	Nufip1 (+41106), Rps2-ps6 (+85356)
chr1	41275204	41275419	Tmem182 (+469711)
chr13	98814952	98815192	Tmem171 (-120238), Fcho2 (+377)
chr13	94976400	94976558	Wdr41 (+131), Pde8b (+246587)
chr10	112928513	112928998	Atxn7l3b (+270), Kcnc2 (+657633)
chr1	37998239	37998359	Eif5b (+289), Rev1 (+131363)
chr13	79136876	79137003	Nr2f1 (-937183)
chr13	77134997	77135208	Ankrd32 (+370), Mctp1 (+555429)
chr13	63451334	63451530	Fancc (-19687), Ptch1 (+114088)
chr13	60177180	60177342	Zcchc6 (-354114), Gas1 (+104)
chr13	55211314	55211457	Nsd1 (+1604), Rab24 (+110594)
chr13	21981714	21981942	Pom121l2 (+647), Prss16 (+27913)
chr13	21783043	21783353	Hist1h1b (-2573), Hist1h3i (+199)
chr12	85339053	85339533	Nek9 (+69), Zc2hc1c (+50702)
chr12	85110783	85111068	Dlst (+93), Rps6kl1 (+40338)
chr10	11492090	11492227	Gm9797 (-117098), Epm2a (+148755)
chr12	25098619	25098823	Id2 (-2629)
chr12	108994830	108994960	Begain (+73322), Wdr25 (+100578)
chr1	191718144	191718399	Lpgat1 (-117), Ints7 (+142509)
chr1	180725901	180726266	Acbd3 (+41), H3f3a (+87548)
chr11	63300329	63300481	Pmp22 (+171423), Hs3st3b1 (+621885)
chr1	162570486	162570713	Myoc (-68550), Vamp4 (+85)
chr11	58009343	58009690	Cnot8 (-94712), Larp1 (+453)
chr11	55469683	55470063	G3bp1 (+188), Glra1 (+138325)
chr11	54067440	54067645	Slc22a4 (-39453), Pdlim4 (+1471)
chr11	51584871	51584999	Agxt2l2 (+178), Hnrnpab (+21912)
chr11	55607707	55608102	Glra1 (+293), G3bp1 (+138220)
chr12	117588437	117588579	Cdca7l (-255007), Rapgef5 (+72029)
chr1	133660991	133661130	Snrpe (-50770), Zbed6 (+257)
chr11	119299641	119299769	Eif4a3 (+384), Gaa (+31818)
chr11	109995615	109995797	1700012B07Rik (-167660), Abca8b (+139)
chr11	108921435	108921650	Axin2 (+1194), E030025P04Rik (+222826)
chr11	102317366	102317686	Atxn7l3 (-20897), Ubtf (+1570)
chr11	102087586	102087709	Mpp2 (+867), Cd300lg (+46139)
chr10	71238045	71238174	Bicc1 (-78410), Tfam (+170)
chr10	61783366	61783623	H2afy2 (+652), Aifm2 (+62846)
chr10	53597250	53597570	Asf1a (+449), Mcm9 (+33029)
chr10	45485892	45486151	Hace1 (-91807), Lin28b (-15821)
chr18	78198261	78198391	Slc14a1 (-74995), Slc14a2 (+10768)
chr10	44979599	44979763	Prdm1 (-520994), Prep (-87525)
chr10	41934798	41935037	Armc2 (+83462), Sesn1 (+124344)
chr10	40301183	40301311	Gtf3c6 (-43582), Amd1 (+941)
chr10	128888975	128889158	Gdf11 (+2651), Sarnp (+67296)
chr10	12869151	12869353	Utrn (-7517), Stx11 (+95007)
chr10	120612474	120612621	4921513I03Rik (-153226), Hmga2 (-136079)
chr10	120476086	120476415	Hmga2 (+218), Llph (+249181)
chr10	118868794	118868928	Dyrk2 (+42), 4932442E05Rik (+8035)
chr17	15041504	15041736	Tcte3 (-61), 2210404J11Rik (-21)
chr17	8165646	8165773	Ccr6 (-76816), Fgfr1op (+209)
chr6	87850325	87850994	Isy1 (-11901), Cnbp (+446)
chr8	127064582	127064947	Pard3 (+872)
chr5	114813439	114813583	1500011B03Rik (+434), Ankrd13a (+38834)
chr2	106693850	106694355	Mpped2 (+834), Arl14ep (+280321)
chr17	80206518	80206974	Srsf7 (+559), Galm (+79275)
chr17	7260379	7260643	Tcp10a (-64156), Rps6ka2 (+90396)
chr6	4490043	4490227	Bet1 (-403163), Col1a2 (-15358)
chr3	34020112	34020347	Fxr1 (+151), Dnajc19 (+61082)
chr1	86528380	86528579	Ptma (+1744), Pde6d (+54067)
chr13	21809315	21809749	Hist1h2bq (+667), Hist1h2bp (+22071)
chr10	127666570	127666726	Nab2 (+62), Stat6 (+23662)
chr7	121034497	121035104	Gm9905 (+295), Mettl9 (+356)
chr10	111506457	111506599	Krr1 (-466136), Phlda1 (+242)
chr15	89196270	89196420	Plxnb2 (-25657), Dennd6b (+129)
chr5	46435712	46435897	Lcorl (-578306)
chr7	110061072	110061235	AA474408 (+171), Ipo7 (+42729)
chr18	82170367	82170506	Galr1 (+236340)
chr9	80067118	80067905	Myo6 (-97519), Senp6 (+609)
chr8	125100055	125100284	Disc1 (+45975), Sipa1l2 (+392540)
chr8	109778448	109778609	Atxn1l (-40790), Ap1g1 (-25)
chr8	105170947	105171112	Cbfb (+356), B3gnt9 (+84123)
chr7	28268054	28268267	Eid2b (-9545), Eid2 (+280)
chr3	99594589	99595169	Spag17 (-290538), Tbx15 (+341119)
chr6	92091521	92091800	Nr2c2 (+271), Mrps25 (+92372)
chr6	72958015	72958319	Kcmf1 (-58188), Tmsb10 (+135)
chr5	36695451	36695868	Tbc1d14 (-109395), D5Ertd579e (+309)
chr5	125393312	125393437	Ubc (-3361), Dhx37 (+40673)
chr4	8535723	8536197	Chd7 (-155405), Rab2a (+316)
chr4	70535064	70535210	Megf9 (-209)
chr4	141009407	141009559	Mfap2 (-1161), Atp13a2 (+22610)
chr4	139599241	139599472	Gm21969 (-3829), Iffo2 (+24637)
chr4	129820567	129820837	Spocd1 (-127019), Ptp4a2 (+481)
chr3	116661996	116662400	Trmt13 (-47611), Hiat1 (+479)
chr17	25273469	25273907	Baiap3 (-17324), Ube2i (+226)
chr2	52424369	52424758	Neb (-85766), Arl5a (+337)
chr2	110950221	110950487	Ano3 (+569), Muc15 (+229014)
chr2	104493883	104494360	D430041D05Rik (-83788), Hipk3 (+324)
chr19	5875002	5875133	Scyl1 (-103667), Frmd8 (+206)
chr19	32757494	32757668	Pten (+84), Rnls (+634684)
chr18	62548548	62548791	Fbxo38 (+73), Htr4 (+224466)
chr18	54952381	54952532	Zfp608 (+37723)
chr18	34954096	34954427	Etf1 (-22255), Hspa9 (+95)
chr17	35000995	35001278	Vwa7 (-15442), Vars (+150)
chr17	32284342	32284480	Brd4 (-314), Akap8 (+36742)
chr15	102470765	102471254	Gm10337 (-32712), Pcbp2 (+378)
chr15	102074031	102074257	Tenc1 (-28844), Eif4b (+371)
chr13	91807483	91807602	Zcchc9 (+162), Acot12 (+66031)
chr13	85288870	85289027	Rasa1 (+80), Ccnh (+99541)
chr13	51645259	51645797	Secisbp2 (-6169), Cks2 (+296)
chr13	23752379	23752645	Hist1h4b (-4425), Hist1h3b (+245)
chr13	23684200	23684354	Hist1h1t (-11534), Hist1h2bc (+78)
chr12	69168736	69168865	Rps29 (-9615), Lrr1 (-13)
chr12	108792563	108792750	Degs2 (-90351), Yy1 (-316)
chr11	83271544	83271826	Pex12 (+27292), Slfn3 (+80355)
chr11	70845023	70845154	Rabep1 (+311), Nup88 (+124873)
chr12	79599802	79600194	Rad51b (+302647), Zfp36l1 (+513015)
chr1	167308179	167308297	Uck2 (-23111), Tmco1 (-432)
chr11	109425984	109426139	Arsg (-47312), Amz2 (+116)
chr4	100795727	100795847	Cachd1 (+19112), Gm10577 (+224909)
chr11	33162415	33162824	Fgf18 (-15220), Npm1 (+586)
chr9	96982496	96982670	Spsb4 (+36260), Gm10123 (+86966)
chr8	111643566	111643734	Zfp1 (+207), Ctrb1 (+47360)
chr4	141139559	141139766	Szrd1 (+103), Spata21 (+51330)
chr2	32151323	32151779	Pomt1 (-85039), Prrc2b (+403)
chr12	104751442	104751685	Dicer1 (+388), Gm10000 (+277076)
chr1	153487305	153487562	Dhx9 (+226), Shcbp1l (+62272)
chr17	56242055	56242332	Dpp9 (-23305), Fem1a (-14599)
chr11	120240380	120240624	Bahcc1 (+7555), Actg1 (+108040)
chr1	192855717	192855840	Sertad4 (-27), Syt14 (+179919)
chr4	147124886	147125022	Gm13139 (-7084), Rex2 (+103104)
chr5	151734551	151734679	Rfc3 (-83373)
chr6	114511800	114511921	Atg7 (-131236), Hrh1 (+113925)
chr4	118547897	118548075	Tmem125 (-4258), Wdr65 (+72791)
chr5	74535640	74535882	Fip1l1 (+279), Lnx1 (+150026)
chr9	47958351	47958474	Nxpe2 (+382485), Cadm1 (+428156)
chr5	116591414	116591678	Hspb8 (-168682), Srrm4 (+271)
chr10	13402041	13402250	Fuca2 (-98855), Phactr2 (-77986)
chr3	96374005	96374412	Fcgr1 (-80240), BC107364 (+78097)
chr12	105524710	105524866	Bdkrb2 (-38384), D430019H16Rik (+70932)
chr14	74065894	74066045	Htr2a (-574870), Sucla2 (+513305)
chr2	75659831	75659990	Hnrnpa3 (+650), Nfe2l2 (+44730)
chr19	3282878	3283029	Mrpl21 (+53), Ighmbp2 (+63)
chr18	83893889	83894190	Tshz1 (+192364), Zfp516 (+983161)
chr6	47778005	47778201	Ezh2 (-183073), Pdia4 (+35409)
chr9	52168052	52168424	Zc3h12c (-127), AI593442 (+511191)
chr9	49798919	49799080	Ncam1 (-271), Rpl10-ps3 (+545981)
chr8	84147666	84147829	Cc2d1a (+188), Podnl1 (+21759)
chr7	55962256	55962461	Nipa2 (+91), Cyfip1 (+120288)
chr2	153032199	153032630	Ccm2l (-33587), Xkr7 (+563)
chr2	28916094	28916357	Barhl1 (+186), Ddx31 (+75767)
chr7	16816418	16816625	Fkrp (+210), Strn4 (+633)
chr7	115410713	115410854	Gm6816 (-483058), Sox6 (+584302)
chr7	112743778	112743908	ENSMUSG00000098132 (-210119), Tead1 (+64523)
chr6	116007004	116007187	Plxnd1 (-12091), Tmcc1 (+186390)
chr5	74093115	74093675	Rasl11b (-101901), Usp46 (-24965)
chr3	98991255	98991588	Wars2 (-149646), Hao2 (-98183)
chr3	55685711	55685917	Mab21l1 (-96696), Dclk1 (+443288)
chr2	52073068	52073251	Rif1 (+323), Neb (+265638)
chr2	30061905	30062080	Pkn3 (-16591), Set (+140)
chr2	156839981	156840307	Tgif2 (+67), 4930518I15Rik (+17802)
chr19	10525280	10525733	Cpsf7 (+263), Tmem216 (+30731)
chr18	63692268	63692388	Piezo2 (-305145), Txnl1 (+31)
chr18	35875108	35875228	Psd2 (-89662), Cxxc5 (+45350)
chr17	46126809	46126929	Mrps18a (+15883), Rsph9 (+17347)
chr1	46853295	46853415	Slc39a10 (+691), Dnahc7c (+244394)
chr13	51258837	51259013	S1pr3 (-149693), Hist1h2al (-55860)
chr12	22030546	22030664	Ywhaq (-613169)
chr11	68901771	68901926	Rpl26 (+214), Odf4 (+25200)
chr11	120572646	120572943	Ppp1r27 (-21663), P4hb (+458)
chr4	131918941	131919070	Tmem200b (-2765), Srsf4 (+45389)
chr5	125389534	125389690	Gm10382 (+290), Ubc (+402)
chr10	128377133	128377435	Ankrd52 (+165), Slc39a5 (+23182)
chr3	21698409	21698578	Tbl1xr1 (-378158)
chr6	29748170	29748591	Ahcyl2 (-20111), Smo (+12687)
chr6	47667849	47668015	Ezh2 (-72902), Pdia4 (+145580)
chr9	118040267	118040605	Zcwpw2 (-26276), Azi2 (-63)
chr17	17625057	17625399	Vmn2r90 (-78713), Lnpep (-739)
chr1	88277265	88277709	Hjurp (+146), Mroh2a (+50467)
chr10	99299434	99299581	B530045E10Rik (-121014), Dusp6 (+36277)
chr4	108459819	108460063	Zcchc11 (+515), Prpf38a (+119395)
chr2	91931670	91931810	Mdk (+557), Chrm4 (+9551)
chr13	116192908	116193051	Isl1 (+116708)
chr5	115174839	115174996	Mlec (-16742), Cabp1 (+11390)
chr9	88482826	88483056	Zfp949 (-65079), Syncrip (-386)
chr9	8003855	8004198	Birc3 (-131003), Yap1 (+569)
chr9	7764143	7764291	Tmem123 (+176), Birc2 (+71038)
chr9	61070878	61071019	Gm9869 (-232749), Gm10655 (+301244)
chr9	21798079	21798355	Spc24 (-37931), Kank2 (+329)
chr9	13827862	13828129	Sesn3 (-448305), Fam76b (+280)
chr9	114978305	114978434	Gpd1l (-44383), Gm9846 (+4369)
chr9	110117536	110117736	Dhx30 (-16549), Gm10615 (-67)
chr9	107569322	107569463	Hyal1 (-7565), Hyal2 (+276)
chr8	94012245	94012396	Amfr (+342), Gnao1 (+201481)
chr4	132269848	132270314	Gmeb1 (-17587), Taf12 (-4294)
chr8	89042782	89042902	Sall1 (+1320), Cyld (+337620)
chr8	70609570	70609690	Lrrc25 (-7214), Ssbp4 (-1316)
chr8	13869701	13869967	Champ1 (+193), Coprs (+20437)
chr8	102983993	102984113	Gm8730 (-118200)
chr7	80402832	80403104	Furin (-1261), Blm (+132030)
chr7	72362596	72362849	Mctp2 (-56128)
chr7	4792907	4793254	Rpl28 (+91), Ube2s (+19270)
chr7	38106890	38107076	Uri1 (-87441), Ccne1 (+551)
chr7	34389035	34389288	4931406P16Rik (-75611), Lsm14a (+378)
chr7	30169446	30169604	Zfp146 (+202), Zfp382 (+47583)
chr8	20122252	20122979	Gm21811 (-13839), Gm6483 (+440346)
chr7	142330407	142330626	Krtap5-4 (+27015), Ifitm10 (+41924)
chr7	127244199	127244463	Zfp771 (-195), Zfp553 (+11270)
chr7	126566354	126566514	Apobr (-18508), Eif3c (-23)
chr7	120918172	120918353	Polr3e (+519), Cdr2 (+64049)
chr6	85587627	85587780	Alms1 (+173), Gm4477 (+125501)
chr6	83456485	83456630	Tet3 (-14883), Dguok (+50411)
chr6	53820851	53821032	Tril (-117), Cpvl (+157720)
chr6	51961261	51961406	Skap2 (+51215), Snx10 (+437433)
chr6	48085934	48086054	Zfp777 (-37880), Zfp746 (+599)
chr6	125089599	125089747	Chd4 (-6308), Lpar5 (+18396)
chr6	47752755	47753288	Ezh2 (-157992), Pdia4 (+60490)
chr6	115774642	115774785	Cand2 (+176), Rpl32 (+34033)
chr5	86804502	86804772	Ythdc1 (+73), Ugt2b34 (+102300)
chr5	32135635	32135771	Gm10463 (-2535), Fosl2 (-769)
chr5	28317300	28317510	Rbm33 (+216)
chr5	134455743	134455869	Gtf2i (-141046), Gtf2ird1 (+910)
chr5	129104060	129104289	Sfswap (-397056), Gpr133 (+7425)
chr5	123138817	123138964	Rhof (-6199), Setd1b (-3302)
chr5	118155296	118155440	Fbxw8 (+90), Gm9754 (+90008)
chr5	114813683	114813875	1500011B03Rik (+166), Ankrd13a (+39102)
chr5	113771465	113771612	Sart3 (+110), Ficd (+35757)
chr8	84687396	84687900	Ier2 (-24796), Nacc1 (+214)
chr5	111330726	111330867	Mn1 (-86645), Pitpnb (+34)
chr5	108461308	108461535	Pcgf3 (+190), Cplx1 (+88602)
chr5	101659750	101659874	Nkx6-1 (+5414), Agpat9 (+813682)
chr4	70534790	70534910	Cdk5rap2 (-124407), Megf9 (+78)
chr4	47353403	47353524	Tgfbr1 (+242), Alg2 (+120869)
chr4	40722753	40722890	Aptx (-19908), Dnaja1 (-100)
chr4	156110108	156110253	9430015G10Rik (+183), Agrn (+87307)
chr4	136907235	136907355	C1qa (-8492), Epha8 (+49521)
chr4	132533297	132533465	Sesn2 (-22880), Atpif1 (+278)
chr4	131873769	131874309	Tmem200b (-47732), Srsf4 (+422)
chr4	41588484	41588641	Dnaic1 (+18788), Enho (+51761)
chr4	124906314	124906456	Epha10 (+25486), Cdca8 (+30532)
chr4	109476461	109476594	Rnf11 (+147), Ttc39a (+60880)
chr3	96263168	96263339	Hist2h4 (+57), Hist2h3c1 (+16569)
chr3	96247062	96247378	Hist2h3c1 (+535), Hist2h4 (+16091)
chr3	96240150	96240270	Hist2h3c2 (-1083), Hist2h2aa2 (+113)
chr3	8717495	8717806	Hey1 (-50612), Mrps28 (+206267)
chr3	51276071	51276191	Ccrn4l (+51684), Elf2 (+64435)
chr3	19310888	19311141	Pde7a (+307), Mtfr1 (+122905)
chr3	137865176	137865301	Dnajb14 (-2436), H2afz (+752)
chr3	134236242	134236440	Tet2 (-691951), Cxxc4 (-150)
chr4	125300599	125300812	Grik3 (-189994), Zc3h12a (-172866)
chr3	116507877	116508036	Cdc14a (-83925), Rtca (+251)
chr2	94010625	94010903	Alkbh3 (-34), Hsd17b12 (+147200)
chr2	93785210	93785404	Ext2 (+37261), Alx4 (+142923)
chr2	75354673	75354805	Hnrnpa3 (-304522), Mtx2 (+528936)
chr2	72979161	72979293	Sp3 (+1219), Cdca7 (+503068)
chr2	69647174	69647294	Klhl41 (-22886), Bbs5 (+26)
chr2	61656356	61656741	Psmd14 (-55145), Tank (+77963)
chr2	59562840	59562960	Tanc1 (-49144), Dapl1 (+78247)
chr2	27475219	27475563	Vav2 (-48358), Brd3 (+282)
chr2	26140205	26140457	Nacc2 (-48154), Lhx3 (+66244)
chr15	84829421	84829884	Phf21b (+26396), Arhgap8 (+109601)
chr3	96359732	96360178	Fcgr1 (-65986), BC107364 (+92351)
chr2	181287666	181287874	Helz2 (-45743), Gmeb2 (+265)
chr2	180024522	180024653	Taf4a (-47942), Lsm14b (-399)
chr2	144527654	144527776	Dzank1 (-301), Polr3f (-3)
chr2	144270291	144270486	Mgme1 (-511), Banf2 (+237330)
chr19	60580680	60580810	Prlhr (-112441), Cacul1 (+278)
chr19	15668122	15668266	Psat1 (+256865)
chr1	86532070	86532192	Ptma (+5395), Pde6d (+50416)
chr1	86526063	86526405	Ptma (-502), 1700019O17Rik (+99905)
chr1	86359677	86359988	Ncl (-378), Nmur1 (+28329)
chr18	43687679	43687882	Jakmip2 (-8), Spink3 (+49456)
chr17	47990030	47990306	Foxp4 (-65733), 1700122O11Rik (+48125)
chr18	38419191	38419382	Ndfip1 (+312), Spry4 (+181981)
chr18	35830180	35830353	Psd2 (-134563), Cxxc5 (+449)
chr18	11351887	11352337	Rbbp8 (-305237), Gata6 (+299602)
chr1	80340133	80340407	Fam124b (-126326), Cul3 (+210)
chr17	85090503	85090665	Prepl (-317), Camkmt (-142)
chr17	56935560	56935712	Mllt1 (-248), Acer1 (+46490)
chr17	33760073	33760248	March2 (-41516), Rab11b (+369)
chr17	30004499	30004666	Mdga1 (-116701), Zfand3 (-504)
chr17	25434122	25434242	Tekt4 (-37408), Cacna1h (-399)
chr17	12991818	12992071	Acat2 (-31198), Wtap (+552)
chr17	27555216	27555581	Grm4 (-52095), Hmga1 (-1221)
chr16	87354631	87354885	N6amt1 (+573), Ltn1 (+77848)
chr16	30070340	30070575	Hes1 (+5118), Cpn2 (+197074)
chr16	11203110	11203347	Zc3h7a (-26836), Rsl1d1 (+102)
chr1	60409232	60409568	Abi2 (-219), Cyp20a1 (+66077)
chr15	99972631	99972800	Fam186a (-40920), Larp4 (-64)
chr15	99772221	99772379	Cers5 (+301), Cox14 (+46682)
chr1	59482300	59482460	Gm973 (-33884), Fzd7 (+233)
chr1	58445252	58445624	Ppil3 (-9), Orc2 (+59671)
chr15	75616398	75616609	Zfp41 (-181), Gpihbp1 (+19846)
chr1	56966169	56966348	Hsfy2 (-328808), Satb2 (+5599)
chr16	17200934	17201491	Ccdc116 (-53984), Ube2l3 (+1436)
chr15	63998499	63998631	Gsdmc4 (-95629), Fam49b (+61883)
chr1	55026991	55027446	Ankrd44 (-100832), Sf3b1 (+259)
chr14	67272230	67272372	Ebf2 (+38715), Gm6878 (+42410)
chr14	55745618	55745757	Rabggta (-23512), Dhrs1 (+2)
chr14	34502112	34502457	Bmpr1a (+402), Mmrn2 (+126781)
chr14	22651305	22651500	1700112E06Rik (+631691)
chr13	60177520	60177642	Dapk1 (-424366), Gas1 (-216)
chr13	54687285	54687532	Rnf44 (+685), Faf2 (+65625)
chr13	48871021	48871372	Phf2 (-312), Fam120a (+96820)
chr13	37993747	37993902	Ssr1 (+365), Rreb1 (+167510)
chr5	134638843	134639296	Lat2 (-24047), Eif4h (+278)
chr13	17944516	17944685	Rala (-362), Yae1d1 (+48750)
chr13	103920733	103920887	Erbb2ip (-296), Nln (+188804)
chr1	30872961	30873172	Phf3 (-9811), Ptp4a1 (+76703)
chr12	87443478	87443801	Sptlc2 (-55285), Alkbh1 (+199)
chr12	86509749	86510116	Vash1 (-168767), Esrrb (+88289)
chr12	80790529	80790727	Srsf5 (-154957), 4933426M11Rik (+96)
chr12	69296962	69297086	Klhdc2 (+302), Nemf (+60152)
chr12	69158638	69158996	Rps29 (+369)
chr12	13712575	13712728	Fam84a (+439386), Nbas (+443525)
chr11	99071890	99072102	Tns4 (+17310), Igfbp4 (+30752)
chr8	70352682	70353140	Upf1 (+362), Cers1 (+37124)
chr11	96333378	96333658	Hoxb2 (-18114), Hoxb3 (+10192)
chr11	96319336	96319500	Hoxb3 (-3908), Hoxb4 (+2734)
chr11	96064813	96065232	Ube2z (+365), Snf8 (+30138)
chr11	81982294	81982436	Ccl2 (-53206), 5530401A14Rik (+121686)
chr11	62602869	62603050	Trpv2 (+28422), Fam211a (+45563)
chr1	152903007	152903239	Nmnat2 (-51978), Smg7 (-24955)
chr11	50827412	50827584	Zfp354c (+192), Adamts2 (+225414)
chr1	138963794	138964117	Dennd1b (+247), Crb1 (+413085)
chr1	13372881	13373050	Prdm14 (-245803), Ncoa2 (+1117)
chr11	20112453	20112592	Actr2 (+390), Spred2 (+188081)
chr8	123041580	123042154	Ankrd11 (-67074), Spg7 (-23414)
chr11	119085508	119085680	Cbx8 (-44625), Cbx4 (+627)
chr11	108425411	108425594	Axin2 (-494846), Cep112 (+237)
chr10	94199108	94199247	Tmcc3 (-315679), Ndufa12 (+174)
chr10	81266838	81266959	Mrpl54 (+35), Matk (+9600)
chr10	68276493	68276628	Arid5b (+2165), Rtkn2 (+296963)
chr10	50892880	50893024	Sim1 (-2699), Ascc3 (+300283)
chr10	40349761	40349913	Slc22a16 (-220499), Cdk19 (+529)
chr10	39898896	39899130	AA474331 (-3192), 2010001E11Rik (+27910)
chr10	117583888	117584052	Cpsf6 (-207000), Cpm (-45530)
chr10	110745236	110745451	Nav3 (-745125), E2f7 (-124)
chr1	63323528	63323870	Adam23 (-122205), Zdbf2 (+50434)
chr7	46795715	46796110	Hps5 (+114), Saa2 (+44080)
chr4	117658849	117659109	Dmap1 (+23294), Eri3 (+108614)
chr3	131110225	131110421	Rpl34 (-379986), Lef1 (-148)
chr2	166995687	166995855	Stau1 (+494), Cse1l (+89712)
chr2	115391658	115391922	Atpbd4 (-736826), BC052040 (-189926)
chr2	110017873	110018127	Ccdc34 (+183), Bbox1 (+287741)
chr19	5041292	5041467	Brms1 (-24), B3gnt1 (+2554)
chr19	46396994	46397155	Trim8 (-104573), Sufu (+157)
chr18	49755601	49755808	Dmxl1 (-77292), Dtwd2 (-104)
chr13	23535648	23535832	Hist1h3g (+318), Hist1h2bh (+7619)
chr14	22114954	22115312	1700112E06Rik (+95421)
chr1	125910761	125911017	Lypd1 (+1325), Gpr39 (+233894)
chr10	79897462	79897614	Cfd (+6685), Med16 (+11360)
chr4	117312495	117312739	Tmem53 (+60666), Rnf220 (+184435)
chr13	80885519	80885746	Arrdc3 (+2223), Gpr98 (+747521)
chr1	182124861	182125217	Srp9 (+289), Vmn1r1 (+33280)
chr6	47753706	47753824	Ezh2 (-158735), Pdia4 (+59747)
chr17	14961550	14962053	Phf10 (-529), Gm3417 (+17010)
chr19	61266704	61266911	Csf2ra (-38390), Gm21060 (+30261)
chr16	30064207	30064483	Hes1 (-995), Opa1 (+484965)
chr16	11908980	11909342	Cpped1 (+262), Gm9961 (+7798)
chr12	28997902	28998169	Myt1l (-530348), Tssc1 (+246208)
chr14	7373782	7373911	Gm5797 (-41452), Gm3755 (+77070)
chr9	65140903	65141348	Igdcc3 (-28), Igdcc4 (+39640)
chr2	130178951	130179144	Snrpb (+355), Tgm6 (+55773)
chr19	41980884	41981004	Mms19 (+213), Zdhhc16 (+47472)
chr13	23622302	23622527	Hist1h2be (-1291), Hist1h1e (+87)
chr8	46617094	46617516	Casp3 (-144), Ccdc111 (-105)
chr8	120505200	120505325	Gse1 (+16816), Gins2 (+84041)
chr7	16401197	16401454	Tmem160 (-51453), Zc3h4 (+130)
chr7	129804938	129805213	Wdr11 (+213213), Fgfr2 (+461115)
chr7	122101587	122101722	Ears2 (-34392), Ndufab1 (+231)
chr2	157913170	157913685	Vstm2l (-1225), Ctnnbl1 (+176027)
chr11	57827457	57827814	Hand1 (+4511), Sap30l (+25999)
chr7	100372337	100372463	Ucp3 (-100591), C2cd3 (+167)
chr6	99028031	99028199	Gm765 (-685361), Foxp1 (+407230)
chr6	52175310	52175548	Hoxa2 (-10016), 5730596B20Rik (-2069)
chr6	51168868	51168998	G930045G22Rik (-290854), Nfe2l3 (-263737)
chr5	121545514	121545976	Adam1a (-24050), Mapkapk5 (+160)
chr4	133753589	133753928	Arid1a (-148), Rps6ka1 (+134038)
chr2	84650498	84650731	Tfpi (-175335), Ctnnd1 (+61)
chr2	18028514	18028732	H2afb1 (-31677), A930004D18Rik (+9114)
chr2	166154575	166155002	Sulf2 (+874), Ncoa3 (+162152)
chr19	53944904	53945169	Adra2a (-100145), Shoc2 (+161)
chr11	5170037	5170317	Emid1 (-17920), Kremen1 (+91381)
chr18	76542857	76542985	Skor2 (-313484), Smad2 (+301341)
chr18	69613932	69614132	Ccdc68 (-311434), Tcf4 (+269522)
chr17	82103859	82104077	Slc8a1 (-454361), Gm6594 (-435290)
chr17	44300798	44300936	Supt3 (-476285), Clic5 (+112295)
chr17	27203925	27204330	Ip6k3 (-36364), Lemd2 (+310)
chr16	45158713	45158831	Slc35a5 (-66), Atg3 (-13)
chr15	96641656	96641878	Scaf11 (-180924), Slc38a1 (+195)
chr15	73184436	73184741	Ago2 (+251), Chrac1 (+94197)
chr14	87416754	87416920	Tdrd3 (+198), Rps3a2 (+706996)
chr14	70783476	70783755	Gfra2 (-106514), Dok2 (+9312)
chr1	34602660	34603052	Arhgef4 (-198848), Amer3 (+23163)
chr14	31336799	31337030	Capn7 (+277), Sh3bp5 (+99150)
chr13	80000886	80001026	Arrdc3 (-882454)
chr13	23544485	23544825	Hist1h3f (+603), Hist1h4f (+6993)
chr12	8771375	8771521	Laptm4a (-150216), Sdc1 (+125)
chr12	55230174	55230409	Srp54c (-9034), Srp54b (+75188)
chr12	40222499	40222813	Lsmem1 (-23341), Gm7008 (-102)
chr12	11266244	11266412	Smc6 (+442), Vsnl1 (+170321)
chr11	84513385	84513537	Aatf (+61), Acaca (+340339)
chr11	70653798	70654111	Pfn1 (+689), Rnf167 (+6668)
chr11	32642832	32643263	Fbxw11 (+173), 1700008A04Rik (+181557)
chr11	121982367	121982533	Gm9631 (-25723)
chr10	12938866	12939089	Utrn (-77243), Stx11 (+25281)
chr16	5709134	5709305	Fam86 (-453237)
chr12	16747792	16747944	Greb1 (+52816), Ntsr2 (+94398)
chr6	47672129	47672317	Ezh2 (-77193), Pdia4 (+141289)
chr9	58247292	58247412	Islr2 (-45637), Pml (+2434)
chr13	17803546	17803920	Cdk13 (+1364), Mplkip (+108320)
chr10	80577893	80578134	Klf16 (-693), Abhd17a (+12327)
chr10	128695837	128696058	Suox (-22030), Rab5b (+320)
chr7	127232818	127233130	Sept1 (-14476), Zfp553 (-87)
chr13	115742213	115742370	Itga1 (-640328), Isl1 (+567396)
chr2	182012740	182013193	Gm14496 (+21741)
chr17	74528740	74528932	Ttc27 (-188914), Birc6 (+541)
chr5	38813414	38813595	Zfp518b (-128679), Clnk (+63188)
chr4	119174067	119174210	Zfp691 (-283), Ermap (+15872)
chr10	20459816	20459972	Mtfr2 (+112075), Pde7b (+265184)
chr9	44882036	44882159	Mll1 (-824), Atp5l (+38644)
chr8	3392967	3393098	Arhgef18 (-5), A430078G23Rik (+39618)
chr3	51560155	51560276	Setd7 (+662), Rab33b (+76250)
chr2	31572662	31572853	Prdm12 (-67279), Fubp3 (+33)
chr1	192799515	192799648	Hhat (-28369), A730013G03Rik (+35137)
chr11	5521003	5521172	Xbp1 (+429), Ccdc117 (+21099)
chr5	52189932	52190468	Ppargc1a (-636279), Dhx15 (+319)
chr10	111473038	111473302	Nap1l1 (-7447), Bbs10 (+174491)
chr9	69989399	69989519	Foxb1 (-228519), Bnip2 (-7)
chr9	24774068	24774237	Dpy19l2 (-77860), Tbx20 (+150)
chr9	119403363	119403581	Exog (-41479), Acvr2b (+971)
chr8	56832691	56832883	Hand2 (-488196), Fbxo8 (+281697)
chr8	4259000	4259175	Ctxn1 (+186), Snapc2 (+5986)
chr6	28982527	28982662	Lrrc4 (-150848), Lep (-77625)
chr5	115300607	115300853	Dynll1 (+269), Coq5 (+21064)
chr4	139192988	139193294	Capzb (+217), Pqlc2 (+117567)
chr4	132958977	132959323	Fam76a (-36592), Fgr (-14952)
chr13	110744027	110744523	Actbl2 (-510738), Plk2 (+349231)
chr3	30228284	30228566	Mecom (-215269), Gm10258 (+41522)
chr2	155236596	155236771	Map1lc3a (-39613), Dynlrb1 (+149)
chr2	125858631	125858913	Secisbp2l (-75902), Galk2 (-362)
chr19	5366766	5366924	Eif1ad (+32), Sart1 (+21858)
chr18	84087713	84087911	Tshz1 (-1408), Zadh2 (-346)
chr18	42275598	42275754	Pou4f3 (-118863), Rbm27 (+323)
chr17	24550343	24550498	Pkd1 (+471), Tsc2 (+82208)
chr15	36282545	36282685	Rnf19a (+532), Spag1 (+103247)
chr14	46822156	46822284	Cnih (-33809), Gmfb (+22)
chr11	96007252	96007378	Gip (-17230), Igf2bp1 (-1375)
chr5	37826764	37827044	Stx18 (-211838), Msx1 (-2321)
chr1	61407232	61407462	Pard3b (-231477), Icos (+429420)
chr11	115514082	115514392	Nt5c (-22375), Hn1 (+150)
chr8	121241982	121242103	ENSMUSG00000097084 (+114103), 1700018B08Rik (+299911)
chr6	52222031	52222236	Hoxa7 (-4629), Hoxa9 (+5236)
chr1	24615943	24616085	Lmbrd1 (-62530), Gm10222 (-3314)
chr6	47663490	47663675	Ezh2 (-68553), Pdia4 (+149929)
chr13	74528741	74529077	Erap1 (-110963), Zfp825 (-45966)
chr11	103115331	103115451	Hexim1 (-934), Acbd4 (+13703)
chr9	57708525	57708675	Edc3 (+60), Clk3 (+57260)
chr7	44816327	44816584	Il4i1 (+86), Atf5 (+202)
chr11	60176724	60177223	Srebf1 (+43630), Rai1 (+71961)
chr7	31150886	31151058	Scn1b (-24027), Gramd1a (+78)
chr7	127026194	127026456	Prrt2 (-5114), Maz (+154)
chr5	125152041	125152171	Ncor2 (+26947), Fam101a (+148659)
chr4	137930936	137931163	Eif4g3 (-62406), Ece1 (+68813)
chr4	133757321	133757504	Arid1a (-3802), Rps6ka1 (+130384)
chr19	5729331	5729499	Ehbp1l1 (-3098), Fam89b (+236)
chr19	45998216	45998609	Kcnip2 (-182352), 9130011E15Rik (+75)
chr16	32002798	32003163	Senp5 (+306), Ncbp2 (+54468)
chr12	33429525	33429653	Twistnb (-35), Efcab10 (+34735)
chr11	64969110	64969318	Elac2 (-9824), Hs3st3a1 (+533882)
chr11	101627314	101627850	Rdm1 (-360), Tmem106a (+45340)
chr10	84917361	84917531	Ric8b (-170), Rfx4 (+161384)
chr10	82763606	82763933	Nfyb (+374), Hcfc2 (+64763)
chr10	76032661	76032799	Zfp280b (+76), Slc5a4b (+78231)
chr9	72532438	72532605	Tex9 (-40563), Rfx7 (-298)
chr9	68835215	68835335	Narg2 (-562631), Rora (+181489)
chr9	61770290	61770471	Rplp1 (+144157), Tle3 (+396996)
chr9	60025070	60025213	Nr2e3 (-75025), Thsd4 (+485893)
chr9	58555205	58555475	Nptn (-26952), Cd276 (-208)
chr9	57270581	57270710	1700017B05Rik (-8047), Ppcdc (+169468)
chr9	48820939	48821060	Nnmt (-215847), Zbtb16 (+14945)
chr14	63681547	63681847	Pinx1 (-178615), Xkr6 (+75194)
chr3	100316400	100316590	Wdr3 (-154088), Fam46c (+172829)
chr9	109095681	109095873	Plxnb1 (+341), Fbxw21 (+66264)
chr8	70527601	70527981	Kxd1 (-4611), Fkbp8 (-55)
chr8	33385997	33386172	Wrn (-558), Purg (-240)
chr8	26770601	26770848	Zfp703 (-206611), Thap1 (+612513)
chr8	122661164	122661333	Pabpn1l (-38510), Cbfa2t3 (+37860)
chr8	108699554	108699677	Zfhx3 (-15028)
chr7	98655873	98656142	A630091E08Rik (-93020), 2210018M11Rik (+561)
chr7	5060904	5061104	U2af2 (-1139), Ccdc106 (+3807)
chr7	45215950	45216173	Tead2 (+210), Cd37 (+22778)
chr7	45124322	45124501	Rps11 (-23), Rpl13a (+4336)
chr16	30829485	30829686	Fam43a (+229863), Xxylt1 (+251846)
chr7	35802819	35803001	Zfp507 (+79), E130304I02Rik (+317)
chr7	16387395	16387643	Sae1 (+278), Bbc3 (+77903)
chr6	71494269	71494527	Chmp3 (-49399), Rnf103 (+504)
chr6	29435134	29435386	Atp6v1f (-32458), Flnc (+2107)
chr6	148693504	148693737	Tmtc1 (-249232), Ipo8 (+137846)
chr6	142571452	142571594	Kcnj8 (-167), Abcc9 (+130751)
chr6	122339702	122339823	1700063H04Rik (-51616), Phc1 (-899)
chr6	117907735	117907930	4933440N22Rik (-73), Fxyd4 (+29502)
chr5	99978356	99978612	A930011G23Rik (-249439), Hnrnpd (+454)
chr5	90365479	90365682	Cox18 (-141609), Ankrd17 (+604)
chr3	6116051	6116221	Pex2 (-539986), 1700008P02Rik (+504307)
chr5	88554532	88554669	Rufy3 (-28973), Utp3 (+118)
chr5	4758049	4758198	Fzd1 (+92), Gm9897 (+565757)
chr5	34336366	34336619	Fam193a (-33440), Rnf4 (+204)
chr5	21909234	21909354	Slc26a5 (-43690), Reln (+435408)
chr5	137684652	137684772	Irs3 (-38998), Agfg2 (+14)
chr5	134014951	134015092	Gatsl2 (-84689)
chr5	119748679	119748824	Tbx5 (-85911), Tbx3 (+77734)
chr5	114707750	114707900	Tchp (+65), Git2 (+65670)
chr5	113993259	113993422	Coro1c (-84583), Ssh1 (+553)
chr4	99121074	99121313	Atg4c (-72740), Dock7 (-279)
chr9	115350774	115350954	Gadl1 (-558591), Stt3b (-40443)
chr4	99120452	99120836	Dock7 (+271), Angptl3 (+89690)
chr4	155249952	155250105	2610002J02Rik (+63), Prkcz (+111332)
chr4	148591682	148591816	Masp2 (-10815), Srm (+246)
chr4	128805946	128806184	Trim62 (-77523), Zfp362 (-20)
chr4	126047032	126047319	Oscp1 (-11389), Mrps15 (+251)
chr3	99141253	99141399	Tbx15 (-112434), Wars2 (+258)
chr3	7503421	7503541	Zc2hc1a (+55), Il7 (+109946)
chr3	41566068	41566224	Phf17 (+2763), Sclt1 (+176368)
chr3	22077148	22077371	Tbl1xr1 (+608)
chr3	103914786	103915016	Phtf1 (-53357), Rsbn1 (+781)
chr8	20424089	20424895	Gm21092 (-125839), Gm15319 (-61282)
chr2	90940644	90940764	Celf1 (-46916), Ndufs3 (-35877)
chr2	90917371	90917774	Celf1 (-70047), Ndufs3 (-12746)
chr2	78869303	78869476	Itga4 (-386110), Ube2e3 (+343)
chr2	74698406	74698687	Hoxd8 (-6358), Hoxd9 (+867), Hoxd13 (+30237)
chr2	69723279	69723518	Ppig (+306), Ccdc173 (+66176)
chr2	60124805	60125111	Wdsub1 (-242374), Baz2b (+739)
chr2	30846903	30847047	Prrx2 (+1916), Ptges (+56322)
chr2	30784769	30784889	1700001O22Rik (+16878), Cstad (+189789)
chr2	27426906	27427182	Vav2 (-11), Brd3 (+48629)
chr2	172661109	172661235	Tfap2c (+110181), Bmp7 (+279149)
chr6	131954133	131954755	Tas2r114 (-264381), Gm4736 (+163218)
chr2	161433989	161434109	Chd6 (-325027)
chr2	153346520	153346711	4930404H24Rik (-146174), Asxl1 (+771)
chr2	130179222	130179389	Snrpb (+97), Tgm6 (+56031)
chr2	102400629	102401071	Ldlrad3 (-214465), Trim44 (+50)
chr19	6061292	6061581	Znhit2 (+245), Tm7sf2 (+6405)
chr19	59459318	59459444	Emx2 (+1009), Rab11fip2 (+483983)
chr19	30256489	30256633	Mbl2 (+23633), Dkk1 (+293104)
chr19	30175438	30175558	Mbl2 (-57430), Gldc (-80)
chr19	10688872	10689042	Vps37c (+142), Cd5 (+50017)
chr18	53464522	53464646	Prdm6 (+38), Cep120 (+279963)
chr4	71623930	71624061	Gm11232 (+133969)
chr18	16038040	16038242	Gm10036 (+205347), Cdh2 (+771105)
chr17	93203882	93204015	Adcyap1 (+4527)
chr17	66519596	66519744	Soga2 (-69920), Rab12 (0)
chr17	56140246	56140461	Tnfaip8l1 (-22123), Sema6b (-6502)
chr17	48042052	48042177	1700067P10Rik (-47517), 1700122O11Rik (-3822)
chr17	32284572	32284818	Brd4 (-598), Akap8 (+36458)
chr17	28622147	28622314	Srpk1 (+290), Lhfpl5 (+46513)
chr17	27856860	27857291	Uhrf1bp1 (+586), Taf11 (+52166)
chr16	94526399	94526649	Pigp (-155509), Dscr3 (+306)
chr16	93272376	93272649	Runx1 (-446447), Setd4 (+331302)
chr3	90051828	90052337	Hax1 (-53397), Ubap2l (+392)
chr16	34413864	34414004	Umps (-446896), Kalrn (+100114)
chr16	31535323	31535549	Dlg1 (-128603), Bdh1 (+106688)
chr16	31274813	31274933	Acap2 (-73635), Ppp1r2 (+404)
chr16	31130898	31131029	Xxylt1 (-49532), Acap2 (+70274)
chr15	98917801	98917921	Dhh (-19321), Lmbr1l (+370)
chr15	98763044	98763296	Fkbp11 (-34972), Arf3 (+41)
chr1	57969794	57969931	Kctd18 (+265), Spats2l (+195002)
chr15	76607368	76607573	Cpsf1 (+120), Adck5 (+31113)
chr15	3995604	3995726	Fbxo4 (-16092), AW549877 (+87)
chr15	27936096	27936253	Fam105a (-254633), Trio (+89673)
chr13	100210653	100210830	Naip2 (-8650), Naip5 (+35581)
chr15	11530022	11530142	Tars (-130424), Npr3 (+375592)
chr14	5501653	5501824	Gm3187 (+17523), Gm8265 (+131289)
chr14	52103808	52104031	Olfr221 (-67777), Hnrnpc (+108)
chr14	34374831	34375001	Mmrn2 (-588), Sncg (-127)
chr14	118436876	118437011	Gm9376 (+169786), Abcc4 (+269275)
chr14	103346737	103347006	Scel (-166469), Mycbp2 (-72)
chr1	36557175	36557524	Ankrd39 (-10149), Sema4c (+176)
chr13	60176036	60176659	Zcchc6 (-353201), Gas1 (+1017)
chr13	56703521	56703709	Smad5 (+605), Trpc7 (+192122)
chr13	53563064	53563225	Gm5449 (+37442), Drd1a (+492513)
chr11	3648202	3648875	Smtn (-109247), Morc2a (-955)
chr13	52980574	52980718	Auh (-50985), Nfil3 (+427)
chr13	48546117	48546374	A830005F24Rik (+32676), Ptpdc1 (+79327)
chr13	43182811	43182978	Tbc1d7 (-11394), Gfod1 (+121277)
chr13	31806541	31806798	Foxc1 (+24), Gmds (+532042)
chr13	23551273	23551641	Hist1h4f (+191), Hist1h3f (+7405)
chr13	119429338	119429529	4833420G17Rik (-33325), Paip1 (+512)
chr13	119429008	119429228	4833420G17Rik (-33641), Paip1 (+196)
chr12	81860298	81860714	Sipa1l1 (-450843), Pcnx (+476)
chr12	70347184	70347365	Pygl (-119592), Trim9 (+339)
chr12	51348335	51348541	Scfd1 (-29142), G2e3 (+150)
chr15	76521929	76522435	Scrt1 (-53), Fbxl6 (+16564)
chr12	55600024	55600540	Insm2 (+1365), Ralgapa1 (+220885)
chr12	99645520	99645662	Foxn3 (-252519), Efcab11 (+237851)
chr12	17882443	17882761	B430203G13Rik (-41692), Hpcal1 (+191788)
chr11	98795993	98796120	Casc3 (-8848), Msl1 (+541)
chr11	98741896	98742063	Thra (+107), Nr1d1 (+33353)
chr1	194680387	194680516	Cd34 (-258369), Plxna2 (+60623)
chr1	177257959	177258131	Akt3 (+158), Sdccag8 (+443385)
chr11	74619250	74619394	Rap1gap2 (-29136), E130309D14Rik (-283)
chr1	171329376	171329525	Dedd (+306), Nit1 (+16194)
chr11	69997183	69997438	Dvl2 (-3284), Phf23 (+1534)
chr11	69990912	69991070	Elp5 (-9739), Gabarap (-152)
chr11	6626221	6626435	Tbrg4 (-285), Wap (+12309)
chr6	30048084	30048740	Nrf1 (+381), Ube2h (+256127)
chr11	50131486	50131614	3010026O09Rik (-43299), Tbc1d9b (+154)
chr11	44696899	44697019	Ebf1 (+79642)
chr1	135146960	135147283	Arl8a (+298), Gpr37l1 (+20559)
chr11	32455642	32455787	Ubtd2 (+345), Efcab9 (+71864)
chr1	127774641	127774761	Ccnt2 (+537), Map3k19 (+65589)
chr11	120823596	120824097	Dus1l (-27452), Fasn (+331)
chr11	116852810	116853113	Jmjd6 (-9513), Srsf2 (+132)
chr11	114830224	114830388	Gprc5c (-21536), Gpr142 (+31382)
chr11	107131497	107131708	Kpna2 (-132062), Bptf (+319)
chr11	101260205	101260325	Wnk4 (-333), Vps25 (+6558)
chr8	4324558	4325027	Timm44 (-48880), Elavl1 (+307)
chr10	67096576	67096811	Reep3 (+294)
chr10	63023381	63023547	Hnrnph3 (+430), Rufy2 (+43222)
chr10	34282451	34282768	Tspyl4 (-14811), Tspyl1 (+420)
chr10	128821991	128822148	Sarnp (+299), Gdf11 (+69648)
chr10	128059586	128059706	Atp5b (-23627), Ptges3 (+692)
chr10	126972072	126972244	Xrcc6bp1 (-70787), Ctdsp2 (-6559)
chr9	56041948	56042206	Pstpip1 (-47885), Rcn2 (+220)
chr8	13105808	13106325	Lamp1 (-53068), Cul4a (+446)
chr7	25237699	25237853	Gsk3a (+75), 9130221H12Rik (+9089)
chr12	84417171	84417405	ENSMUSG00000098134 (+92), Aldh6a1 (+33662)
chr9	78480865	78481639	Eef1a1 (+472), Mto1 (+33044)
chr10	111473387	111473904	Nap1l1 (-6971), Bbs10 (+174967)
chr9	104569459	104569586	Acpp (-231795), Cpne4 (-148)
chr5	114127363	114127517	Alkbh2 (+736), Usp30 (+27107)
chr2	166187571	166187720	Sulf2 (-31983), Prex1 (+526186)
chr18	38250268	38250441	0610009O20Rik (+106), Pcdh12 (+34046)
chr17	66416959	66417141	Soga2 (+32700), Ddx11 (+293530)
chr13	23745184	23745304	Hist1h3c (+358), Hist1h1c (+6437)
chr13	21530845	21531116	Gm11273 (-29563), Zkscan8 (+139)
chr1	127774306	127774527	Ccnt2 (+253), Map3k19 (+65873)
chr7	127421847	127421969	Zfp764 (-15086), Zfp688 (+126)
chr18	85697950	85698266	Timm21 (-746584), Neto1 (-696844)
chr18	24020410	24020561	Zfp191 (+324), Zfp35 (+30854)
chr9	36938601	36938719	Fez1 (+105976), Pknox2 (+144619)
chr8	109693300	109693484	Zfp821 (-12157), Ist1 (-98)
chr1	82724899	82725168	Mff (+144), Tm4sf20 (+43427)
chr9	64022795	64023013	Lctl (-94243), Smad6 (-845)
chr5	15697823	15698018	4930572O03Rik (-40862), Speer4c (+16315)
chr5	129787436	129787791	Sumf2 (-59376), Cct6a (+175)
chr9	35318880	35319035	Cdon (-133118), Rpusd4 (+51093)
chr7	6855847	6856112	Peg3 (-125559), Usp29 (-105180)
chr6	52158542	52158691	Hoxa1 (-300), Hoxa2 (+6796)
chr8	78508404	78508951	Pou4f2 (-72033), Rbmxl1 (+250)
chr6	145340680	145340803	Kras (-90503), Ifltd1 (+94183)
chr6	113306835	113307238	Brpf1 (-187), Cpne9 (+24730)
chr5	134063609	134063866	Gatsl2 (-35973)
chr5	110770332	110770484	Ep400 (+119), Ddx51 (+116957)
chr4	136143870	136143988	E2f2 (-28465), Id3 (+432)
chr4	114382899	114383017	Trabd2b (-23766), Skint11 (+219574)
chr4	106316349	106316646	Usp24 (+264), Pcsk9 (+147831)
chr3	127837602	127837720	Ap1ar (-169), 5730508B09Rik (+58662)
chr2	164745974	164746130	Ube2c (-23846), Dnttip1 (+69)
chr2	153346208	153346338	4930404H24Rik (-146517), Asxl1 (+428)
chr1	72254791	72255480	Mreg (-42829), Pecr (+29178)
chr2	105399018	105399203	Rcn1 (+208), 0610012H03Rik (+174791)
chr19	21272905	21273027	Zfand5 (+688), Gda (+199706)
chr17	51745839	51745993	Tbc1d5 (-566567), Satb1 (+86756)
chr17	25792384	25792519	Fam173a (-168), Metrn (+4593)
chr13	53201921	53202055	Nfil3 (-220915), Ror2 (+84136)
chr13	21831885	21832209	Hist1h4n (+149), Hist1h4m (+20301)
chr12	87147025	87147241	Ngb (-44594), Gstz1 (-574)
chr12	55398837	55399014	Psma6 (+151), Nfkbia (+93721)
chr1	171503448	171503593	Gm9765 (-11712), Alyref2 (+43)
chr1	13372698	13372829	Prdm14 (-245601), Ncoa2 (+1319)
chr16	5882072	5882314	Fam86 (-626210)
chr10	120801313	120801451	4921513I03Rik (+35608), Msrb3 (+97719)
chr11	5099732	5099984	Ewsr1 (-592), Emid1 (+52399)
chr13	28952934	28953147	Sox4 (+672), Prl5a1 (+810557)
chr6	114557990	114558133	Atg7 (-85035), Hrh1 (+160126)
chr7	114066838	114067005	Rras2 (+50859), Spon1 (+300924)
chr2	69861686	69861975	Ssb (+269), Mettl5 (+23784)
chr16	10665618	10665775	Socs1 (+119839), Clec16a (+120358)
chr11	4267360	4267485	Lif (+9866), Hormad2 (+173322)
chr4	118548463	118548650	Tmem125 (-4829), Wdr65 (+72220)
chr7	45395272	45395585	Lin7b (-24846), Snrnp70 (+263)
chr10	112662759	112662975	Atxn7l3b (+266159), Kcnc2 (+391744)
chr1	39576816	39577210	Rnf149 (+392), Cnot11 (+42021)
chr10	7902711	7902915	Tab2 (+53417), Zc3h12d (+70343)
chr6	47676503	47676678	Ezh2 (-81561), Pdia4 (+136921)
chr7	34654888	34655012	Lsm14a (-265410), Kctd15 (+559)
chr19	44284275	44284471	Scd2 (-9303), Scd3 (+81085)
chr1	180640990	180641146	Lin9 (-82), Parp1 (+72113)
chr9	107706952	107707072	Gnat1 (-27420), Sema3f (+3463)
chr8	86745760	86745910	Siah1a (+171), Lonp2 (+121792)
chr8	84067125	84067253	C330011M18Rik (+98), Rfx1 (+353)
chr8	72135081	72135272	Tpm4 (-82), Olfr374 (+28137)
chr4	126655434	126655684	Psmb2 (-22071), 5730409E04Rik (+45741)
chr8	70330728	70330875	Cers1 (+15015), Upf1 (+22471)
chr8	3493251	3493530	Mcoln1 (-7066), Zfp358 (+253)
chr8	120755257	120755390	Foxf1 (-329150), Irf8 (+18966)
chr8	11556477	11556681	Ing1 (+513), Ankrd10 (+79175)
chr7	97843368	97843515	Gdpd4 (-76513), Pak1 (+507)
chr6	71493806	71493974	Rmnd5a (-53253), Rnf103 (-4)
chr5	132543936	132544072	ENSMUSG00000098133 (-2181)
chr5	115158364	115158508	Mlec (-260), Cabp1 (+27872)
chr4	34882877	34883010	Smim8 (-104607), Zfp292 (+16)
chr2	25500962	25501179	Fbxw5 (+321), Traf2 (+45869)
chr5	112718703	112719001	Sez6l (-141654), Myo18b (+177510)
chr9	62343483	62343814	Anp32a (+2320), Coro2b (+193395)
chr2	154656937	154657187	C130057N11Rik (-134071), Chmp4b (+44)
chr2	128967257	128967441	Zc3h8 (-23272), Zc3h6 (-53)
chr2	103797204	103797612	Nat10 (-36138), Caprin1 (+241)
chr19	4214903	4215061	Pold4 (-16917), Clcf1 (+744)
chr19	23273522	23273645	Smc5 (+313), Klf9 (+132358)
chr17	74528374	74528536	Ttc27 (-189295), Birc6 (+160)
chr17	47924439	47924674	Foxp4 (-122), 1700122O11Rik (+113736)
chr17	46704759	46704951	Ppp2r5d (+147), Mea1 (+23718)
chr17	27556667	27556785	C130040N14Rik (-8386), Hmga1 (+106)
chr16	90220779	90221121	Sod1 (+208), Scaf4 (+63475)
chr4	134018894	134019159	Zfp683 (-34811), Lin28a (-186)
chr16	22162551	22162683	Igf2bp2 (+682), Senp2 (+153133)
chr14	31019068	31019291	Pbrm1 (+42), Gm5459 (+58267)
chr13	38658756	38658900	Bloc1s5 (-23719), Eef1e1 (+200)
chr12	108179572	108179781	Setd3 (-363), Ccnk (-61)
chr11	70669099	70669243	Spag7 (+245), Eno3 (+11967)
chr11	44470202	44470326	Ublcp1 (+234), Il12b (+70201)
chr1	135634888	135635045	Nav1 (-49612), Nav1 (+53138)
chr10	11343652	11343881	Gm9797 (-265490), Epm2a (+363)
chr17	6490723	6490843	Dynlt1b (+60671), Gm2792 (+92335)
chr4	146239476	146239637	Gm13251 (-209466), Zfp600 (+82733)
chr2	4881846	4882128	Phyh (-37032), Sephs1 (+423)
chr8	129301087	129301237	2610044O15Rik8 (-79212)
chr13	53269867	53270025	Nfil3 (-288873), Ror2 (+16178)
chr4	100776619	100776845	Cachd1 (+57), Gm10577 (+243964)
chr17	14978710	14978859	Phf10 (-17512), Gm3417 (+27)
chr9	61722483	61722609	Rplp1 (+191992), Tle3 (+349161)
chr8	46210818	46210990	Slc25a4 (+380), 4933411K20Rik (+47253)
chr7	34764784	34765081	Kctd15 (-109424), Chst8 (+47753)
chr5	30907493	30907683	Ost4 (+200), Agbl5 (+18582)
chr5	122821298	122821448	Rnf34 (-28815), Anapc5 (-34)
chr5	118960494	118960638	Tbx3 (-710452), Med13l (+399847)
chr19	5071668	5072235	Cd248 (+3874), Tmem151a (+13579)
chr2	106458420	106458651	Dnajc24 (-454987), Mpped2 (-234733)
chr19	47067829	47068195	Taf5 (+264), Usmg5 (+22613)
chr19	40831383	40831531	Zfp518a (-63248), Ccnj (+178)
chr1	93176588	93177010	E030010N08Rik (-39100), 2310007B03Rik (-15851)
chr18	76241828	76241959	Skor2 (-614511), Smad2 (+314)
chr17	85688307	85688522	Six2 (-141), Srbd1 (+456760)
chr13	63952018	63952225	Ercc6l2 (+136788), Hsd17b3 (+137079)
chr11	69073458	69073714	Vamp2 (-14904), Tmem107 (+2775)
chr16	30068644	30068772	Hes1 (+3368), Cpn2 (+198824)
chr6	92941333	92941481	Adamts9 (-39966)
chr13	9763776	9764979	Zmynd11 (+936), Dip2c (+487850)
chr9	35324599	35324754	Cdon (-127399), Rpusd4 (+56812)
chr5	73292962	73293163	Ociad1 (+269), Ociad2 (+45530)
chr17	6321850	6322011	Dynlt1b (-108181), Dynlt1a (-4457)
chr17	35916648	35916811	Ppp1r10 (+164), Abcf1 (+53031)
chr13	23411836	23412043	Zfp322a (-42732), Abt1 (+11926)
chr9	78113365	78113681	Gsta4 (-78443), Ick (+208)
chr9	72807465	72807627	Pygo1 (-118099), Prtg (+272)
chr9	61311703	61311845	Gm9869 (-473574), Gm10655 (+60419)
chr9	43252894	43253015	Oaf (-13139), D630033O11Rik (-6924)
chr9	114564389	114564570	Trim71 (-111), Cnot10 (+75720)
chr18	90602185	90602602	Tmx3 (+92240)
chr9	108339043	108339213	Usp4 (-8703), Gpx1 (+48)
chr9	108306495	108306760	Gpx1 (-32452), Rhoa (+423)
chr8	71272355	71272548	Gm17576 (-229412), Myo9b (-262)
chr8	40511476	40511617	Cnot7 (-243), Vps37a (-236)
chr8	27085475	27085628	Gpr124 (-46), Prosc (+42997)
chr8	26015562	26015698	Fnta (-29), Hook3 (+103594)
chr8	119440197	119440321	Necab2 (-6460), Osgin1 (+3141)
chr8	11557868	11558017	Ing1 (+1877), Ankrd10 (+77811)
chr8	115362661	115362793	Maf (+345067), Wwox (+923072)
chr8	105636714	105636838	Rltpr (-54130), Ctcf (+197)
chr9	56738360	56738552	Lingo1 (-53203), Odf3l1 (+113507)
chr7	70669295	70669415	B130024G19Rik (+281050), Gm10295 (+682130)
chr7	6172304	6172448	Zfp787 (-16405), Zfp444 (-126)
chr7	45459634	45459788	Ruvbl2 (-21615), Ftl1 (+173)
chr7	44985580	44985718	Cpt1c (-10798), Prmt1 (+771)
chr7	35555647	35555813	Tdrd12 (-17985), Nudt19 (+574)
chr7	34654621	34654748	Lsm14a (-265145), Kctd15 (+824)
chr7	30588304	30588797	Wbp7 (+175), Igflr1 (+23124)
chr7	137297893	137298078	Ebf3 (+16459), Mgmt (+403375)
chr7	127345526	127345646	Zfp768 (-272), Zfp747 (+30464)
chr7	118129320	118129536	Rps15a (-14172), Arl6ip1 (+197)
chr2	116067132	116067461	Tmco5 (-811411), Meis2 (-2250)
chr7	105520502	105520631	Prkcdbp (-38370), Smpd1 (-33793)
chr6	6463917	6464097	Slc25a13 (-246889), Shfm1 (+114651)
chr6	53084634	53084779	Creb5 (-488677), Jazf1 (-16076)
chr6	24527511	24527695	Iqub (-12536), Ndufa5 (+410)
chr6	134566404	134566582	Lrp6 (+420), Bcl2l14 (+170175)
chr6	134035497	134035643	Kap (-181903), Etv6 (-130)
chr6	120666139	120666320	Cecr5 (-134911), Cecr2 (-191)
chr6	100833793	100833918	Ppp4r2 (+218), Pdzrn3 (+544041)
chr5	92358163	92358315	Cxcl10 (-9357), Nup54 (+76980)
chr5	92083277	92083604	Cdkl2 (-40399), G3bp2 (+116)
chr1	166282734	166282955	5330438I03Rik (+26740), Ildr2 (+28706)
chr5	64610757	64610877	Klf3 (-192706), Tbc1d1 (+450606)
chr5	3928337	3928491	Akap9 (+140), Cyp51 (+176332)
chr5	37827406	37827593	Stx18 (-211242), Msx1 (-2917)
chr5	145139730	145139929	Bud31 (-567), Arpc1b (+25615)
chr5	144255433	144255730	Bri3 (+348), Baiap2l1 (+102530)
chr5	135394227	135394403	Pom121 (+231), Nsun5 (+24362)
chr5	134571708	134571972	Syna (-11669), Rfc2 (-10850)
chr5	134456036	134456187	Gtf2i (-141352), Gtf2ird1 (+604)
chr5	119612736	119612881	Tbx3 (-58209)
chr5	110231062	110231216	Ankle2 (+135), Pgam5 (+38774)
chr8	27104287	27104552	Gpr124 (+18822), Brf2 (+24212)
chr5	103423667	103423895	Mapk10 (-212447), Ptpn13 (-1411)
chr4	6453952	6454193	Nsmaf (+198), Sdcbp (+88423)
chr4	46451343	46451549	Nans (-37802), Anp32b (+544)
chr4	40268678	40268819	Ddx58 (-28921), Topors (+1101)
chr4	152325851	152326131	Chd5 (-12660), Rpl22 (+124)
chr4	151988828	151988948	Thap3 (+109), Dnajc11 (+55197)
chr4	139833059	139833179	Pax7 (+411), Tas1r2 (+179581)
chr4	138570048	138570213	Vwa5b1 (+53881), Camk2n1 (+115817)
chr4	133814330	133814450	Arid1a (-60779), Rps6ka1 (+73407)
chr4	117943428	117943689	Artn (-13796), St3gal3 (+191331)
chr9	108826856	108827224	Slc26a6 (-26997), Celsr3 (+720)
chr2	22744810	22744948	Apbb1ip (-29215), Gad2 (+122674)
chr4	117210882	117211137	Kif2c (-28371), Gm1661 (+40907)
chr4	109476098	109476274	Rnf11 (+489), Ttc39a (+60538)
chr4	108431356	108431476	Zcchc11 (-28010), Gpx7 (-24455)
chr3	96219852	96220082	Hist2h2ab (+102), Hist2h2ac (+913)
chr3	30792990	30793181	Gpr160 (-62864), Sec62 (+210)
chr3	30018311	30018507	Mecom (-5253), Gm10258 (+251538)
chr3	148989575	148989825	Lphn2 (-35065), Gm9912 (+195795)
chr3	135438600	135438918	Manba (-46852), Ube2d3 (0)
chr3	133091542	133091662	Npnt (-141442), Gstcd (+176)
chr3	122619073	122619206	Fnbp1l (+413), Bcar3 (+199360)
chr8	20550198	20550649	Defb33 (-342245), Gm21092 (+93)
chr3	103809214	103809401	Hipk1 (-17745), Dclre1b (+136)
chr3	103791243	103791399	Hipk1 (+242), Gm10964 (+51955)
chr3	103279912	103280072	Syt6 (-295289), Trim33 (+699)
chr2	75439768	75439901	Hnrnpa3 (-219426), Mtx2 (+614032)
chr2	5895084	5895204	Gm13199 (-32221), Sec61a2 (+288)
chr2	51147731	51147883	Mmadhc (-851090), Rnd3 (+1304)
chr2	37974256	37974376	Crb2 (+198067), Dennd1a (+313059)
chr2	18680909	18681045	BC061194 (-18046), Bmi1 (+3959)
chr2	18677008	18677181	BC061194 (-21928), Bmi1 (+77)
chr2	164769803	164769923	Ube2c (-35), Dnttip1 (+23880)
chr9	64340440	64341265	Dis3l (+404), Tipin (+59246)
chr2	153632480	153632614	8430427H17Rik (-102576), Commd7 (+234)
chr2	131127345	131127504	Gm11037 (-6072), Hspa12b (+145)
chr19	40873244	40873364	Zfp518a (-21401), Ccnj (+42025)
chr19	23687690	23687843	Gm9938 (-35512), Ptar1 (+367)
chr19	21653345	21653570	Tmem2 (-124884), Abhd17b (+149)
chr18	83928541	83928824	Tshz1 (+157721)
chr18	82902197	82902331	Zfp236 (-209381), Zfp516 (-8615)
chr18	75264893	75265149	Smad7 (-102508), Dym (+246249)
chr18	65580778	65580939	Oacyl (-117409), Zfp532 (+629)
chr18	53862361	53862528	Csnk1g3 (+332)
chr9	62811244	62811669	Fem1b (+191), Itga11 (+133631)
chr18	33213666	33213905	Stard4 (+76), Camk4 (+274745)
chr18	16808336	16808479	Cdh2 (+838), Gm10036 (+975614)
chr18	14682605	14682738	Ss18 (+242), Gm5160 (+257804)
chr17	62883108	62883349	Efna5 (-1912), Fbxl17 (+616788)
chr1	74661888	74662162	Cyp27a1 (-51549), Ttll4 (+280)
chr17	17828135	17828367	Ncrna00085 (-2753), Vmn2r90 (+124310)
chr17	17624395	17624633	Vmn2r90 (-79427), Lnpep (-25)
chr16	30009029	30009185	Hes1 (-56233), Opa1 (+429727)
chr16	13902772	13903006	Pdxdc1 (+132), Ntan1 (+83638)
chr15	99702277	99702405	Gpd1 (-15174), Smarcd1 (+54)
chr7	122670883	122671093	Rbbp6 (-299576), Cacng3 (+496)
chr15	98567951	98568106	Kansl2 (-33808), Ccnt1 (+2894)
chr15	98093116	98093403	Col2a1 (-88565), Senp1 (+484)
chr15	96699064	96699322	Slc38a1 (-57231), Slc38a2 (+505)
chr15	96642573	96642950	Slc38a1 (-800), Slc38a2 (+56936)
chr1	59341270	59341404	Fzd7 (-140810), Cdk15 (+84430)
chr15	81745171	81745419	Tef (-66119), Zc3h7b (+447)
chr15	76817724	76817949	Arhgap39 (+246), Gm17271 (+20209)
chr1	54438825	54439028	Gtf3c3 (+44), Ccdc150 (+188244)
chr15	37233141	37233296	4930447A16Rik (-192335), Grhl2 (+183)
chr15	31224480	31224696	Dap (+203), Ankrd33b (+143138)
chr6	94700125	94700507	Kbtbd8 (-417424), Lrig1 (-179)
chr15	27810416	27810536	Fam105a (-128934), Trio (+215372)
chr15	12825041	12825196	Drosha (+304), Cdh6 (+348520)
chr14	54926262	54926389	Slc22a17 (-13194), Efs (+462)
chr14	33683772	33684030	Gdf10 (-239686), Ptpn20 (+94631)
chr14	121378742	121379015	Stk24 (+455), Farp1 (+343315)
chr14	115406629	115406847	Gpc5 (+314112)
chr1	39901080	39901279	Il1r2 (-183588), Map4k4 (+267)
chr13	9094226	9094346	Dip2c (-182242), Larp4b (+381)
chr13	55212062	55212437	Nsd1 (+2468), Rab24 (+109730)
chr13	53309920	53310053	Ror2 (-23863), Sptlc1 (+67378)
chr6	72898741	72899757	Tcf7l1 (-110297), Kcmf1 (+730)
chr13	22035380	22035527	Prss16 (-25713), Hist1h2ah (+189)
chr13	21811169	21811306	Hist1h4m (-508), Hist1h2ao (+773)
chr12	73111986	73112205	Six1 (-64917), Six4 (+1941)
chr12	65073522	65073775	Fkbp3 (+295), Prpf39 (+37316)
chr12	57538504	57538795	Foxa1 (+7471), Mipol1 (+308204)
chr12	55080205	55080419	Srp54a (-8890), 2700097O09Rik (-202)
chr12	51691316	51691640	Strn3 (+436), Ap4s1 (+512)
chr1	24196165	24196455	Col9a1 (+18700), Col19a1 (+391162)
chr12	27343215	27343505	Sox11 (-651)
chr12	17544856	17545099	Hpcal1 (-145836), Odc1 (+105)
chr6	113193818	113194038	Lhfpl4 (+1456), Setd5 (+116563)
chr12	13066794	13066984	Mycn (-124975), Ddx1 (+182324)
chr12	118302224	118302395	Sp8 (-544019), Sp4 (-870)
chr12	104472963	104473261	Gsc (+215), Serpina3n (+66383)
chr11	99147330	99147532	Tns4 (-58125), Ccr7 (+7646)
chr11	79339787	79339941	Nf1 (+39), Omg (+164220)
chr11	77687057	77687390	Nufip2 (+1069), Cryba1 (+38059)
chr1	167688619	167688789	Lmx1a (-854), Rxrg (+90320)
chr1	16665331	16665607	Ly96 (-22987), Tmem70 (+262)
chr11	64671895	64672030	Elac2 (-307075), Hs3st3a1 (+236631)
chr1	162740159	162740342	7420461P10Rik (-82078), Prrc2c (+305)
chr4	47424502	47424817	Alg2 (+49673), Tgfbr1 (+71438)
chr1	156558840	156559030	Soat1 (-84607), Abl2 (-114)
chr11	54786937	54787119	Cdc42se2 (+647), Rapgef6 (+264181)
chr11	53351582	53351864	Aff4 (+890), Leap2 (+71447)
chr1	151344803	151344972	Ivns1abp (+390), Swt1 (+83567)
chr11	50325279	50325639	Maml1 (-33148), Canx (+214)
chr1	135430174	135430294	Shisa4 (-54997), Ipo9 (+265)
chr1	134561017	134561181	Syt2 (-148201), Kdm5b (+928)
chr1	134560714	134560934	Syt2 (-148476), Kdm5b (+653)
chr1	133131363	133131519	Plekha6 (-114656), Ppp1r15b (+298)
chr1	130717343	130717476	AA986860 (-14566), Yod1 (+83)
chr4	132211530	132212060	Oprd1 (-67309), Ythdf2 (+508)
chr1	128103482	128103788	Ubxn4 (-140546), R3hdm1 (+329)
chr11	20741556	20741692	Aftph (-35), Lgalsl (+89432)
chr10	78412559	78412679	Rrp1 (+424), Gm10146 (+19310)
chr10	52381873	52381998	Gopc (+188), Dcbld1 (+148317)
chr10	39227760	39227890	Fyn (-141973), Wisp3 (-64031)
chr10	127188625	127188778	Slc26a10 (-8057), Arhgef25 (+1352)
chr10	126979562	126979686	Avil (-21085), Ctdsp2 (+907)
chr6	114507048	114507176	Atg7 (-135985), Hrh1 (+109176)
chr9	107872537	107872744	Rbm5 (-101645), Rbm6 (+83)
chr17	33684922	33685302	Hnrnpm (+1748), Pram1 (+47056)
chr12	26056276	26056918	Id2 (-960505), Rnf144a (+358659)
chr13	100650546	100650897	Marveld2 (-33751), Rad17 (+337)
chr9	71896334	71896500	Cgnl1 (-124815), Tcf12 (+215402)
chr5	125389821	125389981	Ubc (+113), Gm10382 (+579)
chr15	91909580	91909847	Cntn1 (-141451), Smgc (+71386)
chr1	86527927	86528112	Ptma (+1284), Pde6d (+54527)
chr9	90114183	90114571	Morf4l1 (+443), Ctsh (+60110)
chr9	48495059	48495264	Rexo2 (-14551), Rbm7 (+168)
chr9	42219186	42219337	Sorl1 (-94965), Sc5d (+45038)
chr8	91948630	91948905	Irx5 (-409028), Irx3 (-147114)
chr8	85492640	85492783	Gpt2 (+136), Dnaja2 (+62559)
chr8	57511880	57512357	Hmgb2 (+276), Galnt7 (+140912)
chr10	130280086	130280280	Olfr827 (-69034), Neurod4 (+57)
chr8	11497662	11497877	Carkd (+202), Cars2 (+53001)
chr7	73606853	73607011	Fam174b (-133375), Chd2 (-65186)
chr7	38019138	38019309	Zfp536 (-249262), Uri1 (+318)
chr6	48593865	48594016	Zfp775 (-19239), Repin1 (+50)
chr6	30617112	30617281	Cpa1 (-22021), Cpa5 (+6187)
chr5	96162468	96162622	Gm2840 (-11395), Cnot6l (-790)
chr5	44226411	44226545	Prom1 (-124742), Tapt1 (+128)
chr5	3543885	3544008	1700109H08Rik (-27726), Fam133b (+103)
chr5	34336703	34337106	Fam193a (-33028), Rnf4 (+616)
chr4	42713042	42713187	Il11ra2 (-51222), 4930578G10Rik (-22797)
chr14	69162020	69162180	Nkx2-6 (-9476), Stc1 (+132811)
chr4	154544035	154544234	Arhgef16 (-244081), Prdm16 (+92731)
chr4	107253213	107253348	Lrrc42 (+251), Ldlrad1 (+44101)
chr4	100616353	100616499	Cachd1 (-160249), Ube2u (+137577)
chr3	95818634	95818764	Tars2 (-63722), Rprd2 (+254)
chr3	90476275	90476409	Ilf2 (+141), Snapin (+14691)
chr3	84039532	84039657	Tlr2 (-197828), D930015E06Rik (+566)
chr3	153912751	153912962	Rabggtb (-654), Acadm (+31775)
chr3	129532148	129532266	Enpep (-199487), Elovl6 (-179)
chr3	129204618	129204891	Pitx2 (-8920)
chr2	94157675	94157798	Alkbh3 (-147007), Hsd17b12 (+227)
chr10	130594771	130594975	Vmn2r87 (-97494)
chr2	71389428	71389581	Metap1d (-63771), Hat1 (+245)
chr2	104493231	104493492	D430041D05Rik (-83028), Hipk3 (+1084)
chr19	8713705	8713830	Slc3a2 (+9601), Chrm1 (+49763)
chr17	87446058	87446192	1700011E24Rik (-18384), Calm2 (+810)
chr17	70746509	70746750	Tgif1 (+105104), Dlgap1 (+321836)
chr17	45573844	45574090	Hsp90ab1 (-696), Slc29a1 (+19673)
chr16	76372757	76372891	Samsn1 (-463514), Nrip1 (+1003)
chr15	93398244	93398454	Zcrb1 (-15), Pphln1 (-1)
chr14	98168276	98168407	Dach1 (+1201)
chr14	32321895	32322033	Ogdhl (-55), Parg (+120015)
chr5	127240043	127240241	Tmem132c (-1666)
chr14	22168241	22168384	1700112E06Rik (+148601)
chr13	86046511	86046636	Rasa1 (-757545), Cox7c (+330)
chr13	55693181	55693448	Txndc15 (-21335), B230219D22Rik (+191)
chr13	53183320	53183505	Nfil3 (-202340), Ror2 (+102711)
chr13	23581574	23581796	Hist1h4d (+87), Hist1h2be (+39439)
chr12	118836593	118836786	Sp4 (-535250), Sp8 (-9639)
chr11	94328420	94328552	Ankrd40 (+485), Abcc3 (+64490)
chr11	81115809	81115927	Asic2 (+37453), Spaca3 (+257503)
chr11	69632959	69633289	Sox15 (-22190), Fxr2 (+134)
chr1	118389128	118389278	Clasp1 (+145), 2900060B14Rik (+69544)
chr3	95658758	95659424	Mcl1 (+370), Adamtsl4 (+28826)
chr11	102317039	102317216	Atxn7l3 (-20499), Ubtf (+1968)
chr10	91170838	91170990	Slc25a3 (-46855), Tmpo (+668)
chr12	84590066	84590397	Vsx2 (+20470), Abcd4 (+27234)
chr9	56995033	56995399	Sin3a (-81183), Ptpn9 (+248)
chr4	150371710	150371879	Rere (+90149), Slc45a1 (+280379)
chr2	92168053	92168244	Creb3l1 (-143647), Phf21a (-53413)
chr1	75506060	75506195	Obsl1 (+233), Tmem198 (+26548)
chr3	88686275	88686425	Rit1 (-30488), 2810403A07Rik (+556)
chr2	158028629	158028785	Rprd1b (+210), Tgm2 (+117729)
chr8	109737407	109737753	Atxn1l (+159), Zfp821 (+32031)
chr2	90395134	90395510	Gm13769 (+73100), Ptprj (+185325)
chr3	154596683	154596860	Lhx8 (-266121), Tyw3 (+323)
chr17	56326133	56326423	Kdm4b (+204), Ptprs (+150205)
chr14	70765881	70766042	Npm2 (-112878), Xpo7 (+666)
chr14	47276844	47277128	Mapk1ip1l (-31579), Socs4 (+55)
chr2	33700885	33701005	Lmx1b (-60434), Mvb12b (+187001)
chr8	19980380	19980513	Gm21811 (-156008), Gm6483 (+298177)
chr9	103364989	103365313	Cdv3 (+629), Topbp1 (+59936)
chr8	54529618	54529837	Spcs3 (+270), Vegfc (+452196)
chr8	124949670	124949793	Tsnax (-63265), Egln1 (-478)
chr8	120487979	120488154	Fam92b (-310601), Gse1 (-380)
chr7	145340939	145341435	Mrgprd (+26352)
chr8	106338184	106338324	Zfp90 (-77085), Smpd3 (-266)
chr7	80114684	80114884	Idh2 (+608), Zfp710 (+88556)
chr7	120835506	120835646	Eef2k (-7255), Vwa3a (+96019)
chr6	120592483	120592615	Cecr2 (-73872), Cecr5 (-61230)
chr6	119848393	119848569	Rad52 (-54222), 3110021A11Rik (+288)
chr5	138085346	138085466	Zscan21 (-31635), Zkscan1 (+322)
chr4	56947068	56947251	Ctnnal1 (-81972), Tmem245 (+251)
chr3	90254240	90254481	Dennd4b (-12153), Crtc2 (+198)
chr2	69021697	69021883	Nostrin (-114010), Cers6 (+160349)
chr1	95667458	95667578	St8sia4 (+76), Fam174a (+353890)
chr3	96328338	96328765	Fcgr1 (-34583), BC107364 (+123754)
chr14	6286961	6287181	Gm3476 (-161324), Gm3618 (+56607)
chr14	26669627	26669779	4930570N19Rik (-31520), Pde12 (+180)
chr14	26579637	26579897	Arf4 (-58307), Dennd6a (+189)
chr13	22035893	22036017	Hist1h2bk (+134), Hist1h4i (+5397)
chr1	119001904	119002038	Gli2 (+51648), Tfcp2l1 (+374026)
chr10	24959116	24959248	Arg1 (-31712), Akap7 (+339982)
chr14	4969307	4969447	Gm8297 (-14617), Gm3278 (+76961)
chr8	19737254	19737420	Gm21811 (-399118), Gm6483 (+55067)
chr8	87831805	87832001	Zfp423 (+127692), 4933402J07Rik (+268050)
chr2	151790332	151790528	Rspo4 (-52497), Psmf1 (-49120)
chr1	102628191	102628325	NONE
chr18	60663889	60664138	Synpo (-39678), Ndst1 (+49375)
chr11	20011419	20011568	Spred2 (+87052), Actr2 (+101419)
chr8	73619068	73619191	Large (-265590)
chr6	124857240	124857377	Gnb3 (-17034), Leprel2 (+443)
chr9	35326911	35327225	Cdon (-125008), Rpusd4 (+59203)
chr8	84969603	84969832	Rnaseh2a (+22), Prdx2 (+131)
chr8	78820912	78821101	Lsm6 (+133), Slc10a7 (+311672)
chr8	118273098	118273256	Mphosph6 (-471248), Cdh13 (-10556)
chr6	4505221	4505366	Bet1 (-418322), Col1a2 (-199)
chr6	136804137	136804418	Gucy2c (-22513), Hist4h4 (+153)
chr6	121473111	121473464	Iqsec3 (+390), Slc6a12 (+126670)
chr14	25457324	25457839	Zmiz1 (-1642), Rps24 (+966901)
chr4	59438280	59438435	Susd1 (+275), Ugcg (+249101)
chr3	96220720	96220886	Hist2h2ac (+77), Hist2h2ab (+938)
chr2	61711792	61712061	Tbr1 (-92526), Psmd14 (+233)
chr1	73363750	73363936	Tnp1 (-347944), Tns1 (+760604)
chr14	6108583	6108705	Gm6337 (-50435), Gm3476 (+17103)
chr11	96006066	96006366	Gip (-18329), Igf2bp1 (-276)
chr11	105292461	105292624	Mrc2 (-103), Tlk2 (+111016)
chr9	29000058	29000176	Ntm (+963012)
chr8	26984626	26984759	Erlin2 (-39106), Zfp703 (+7357)
chr8	111258475	111258870	Glg1 (+543), Pdpr (+164032)
chr11	88593639	88593982	Msi2 (+124290), 1700106J16Rik (+299768)
chr7	81933641	81933972	Hdgfrp3 (+666), Tm6sf1 (+74806)
chr4	117550409	117550546	Eri3 (+113), Dmap1 (+131795)
chr3	146500250	146500383	Gng5 (+427), Rpf1 (+21106)
chr2	74704840	74705201	Hoxd3 (-21707), Hoxd8 (+116), Hoxd13 (+36711)
chr17	6256506	6256645	Tmem181a (-13899), Tulp4 (+118428)
chr16	29579286	29579555	Hes1 (-485919), Opa1 (+41)
chr15	98953231	98953395	Tuba1b (-18748), Tuba1a (+238)
chr14	20348107	20348293	Fam149b (+38), Dnajc9 (+40710)
chr14	122107270	122107426	Clybl (-74346), Tm9sf2 (+310)
chr11	88139303	88139475	Mrps23 (-64999), Cuedc1 (+40243)
chr11	101658024	101658667	Arl4d (-7195), Rdm1 (+30404)
chr10	72293300	72293483	Zwint (-361503), Ipmk (+945629)
chr4	25472218	25472403	Ufl1 (-190490), Fut9 (+327835)
chr4	108619880	108620121	3110021N24Rik (-99648), Cc2d1b (+61)
chr4	106316060	106316287	Usp24 (-60)
chr17	24936545	24936736	Mapk8ip3 (+327), Nme3 (+40141)
chr13	21779855	21780187	Hist1h1b (+604), Hist1h2bn (+25898)
chr9	95954860	95955037	Gk5 (-164426), Xrn1 (+189)
chr9	94538784	94538904	Slc9a9 (-131065), 1190002N15Rik (-763)
chr9	87557046	87557280	4922501C03Rik (-301627), Tbx18 (+174097)
chr9	58802610	58802851	2410076I21Rik (-61172), Hcn4 (-20781)
chr8	94502476	94502948	Cpne2 (-30278), Nlrc5 (+29949)
chr9	57589379	57589518	Ulk3 (-3), Scamp2 (+28505)
chr9	45370217	45370465	Fxyd2 (-32797), Fxyd6 (+156)
chr9	13749313	13749434	Mtmr2 (+964), Cep57 (+77733)
chr9	103305170	103305508	Topbp1 (+124), Cdv3 (+60441)
chr8	95346984	95347188	Mmp15 (-5182), Usb1 (+14794)
chr8	84965797	84965950	Prdx2 (-3713), Rtbdn (+18883)
chr8	23257095	23257341	Sfrp1 (-154284), Golga7 (-197)
chr8	109779084	109779262	Ap1g1 (-83935), Ap1g1 (+619)
chr7	92741134	92741353	Pcf11 (-71311), Rab30 (-359)
chr7	82012078	82012265	Sh3gl3 (-162624), Bnc1 (-19873)
chr10	40258434	40258879	Gtf3c6 (-992), Amd1 (+43531)
chr7	75455585	75455712	Klhl25 (-392689), Akap13 (+115)
chr7	5080249	5080394	Epn1 (+87), Rfpl4 (+36589)
chr7	45015868	45016004	Scaf1 (+427), Irf3 (+18288)
chr7	27731402	27731567	Zfp626 (-79328), Zfp60 (+96)
chr7	16993797	16993969	Ccdc8 (+1175), Ppp5c (+34033)
chr7	141228874	141229009	Phrf1 (+153), Irf7 (+37539)
chr7	120917848	120918077	Polr3e (+219), Cdr2 (+64349)
chr6	88902383	88902598	4933427D06Rik (-193624), Tpra1 (+240)
chr6	34177020	34177140	Slc35b4 (+31), Lrguk (+147632)
chr6	116192950	116193165	Plxnd1 (-198053), Tmcc1 (+428)
chr14	22589501	22589979	1700112E06Rik (+570028)
chr6	113077030	113077162	Setd5 (-269), Thumpd3 (+30871)
chr5	74905879	74906047	Lnx1 (-220176), Chic2 (+138811)
chr5	44226982	44227151	Tapt1 (-461), Ldb2 (+572640)
chr5	34949554	34949692	Hgfac (-91930), Rgs12 (+178)
chr5	30588043	30588163	Cib4 (-42267), Kcnk3 (-67)
chr5	150996553	150996761	Kl (+44050), Stard13 (+193537)
chr5	123344850	123345094	Mlxip (-49828), Bcl7a (+524)
chr5	111416530	111416881	Mn1 (-736), Pitpnb (+85943)
chr4	76449890	76450125	Ptprd (+144291)
chr4	6365862	6365984	Sdcbp (+273), Nsmaf (+88348)
chr8	20296981	20297339	Gm15319 (+66050), Gm21811 (+160705)
chr4	57301821	57301972	Palm2 (-132350), Ptpn3 (-60)
chr4	41659546	41659666	Enho (-19282), Cntfr (+35836)
chr4	148504618	148504780	Exosc10 (-53730), Angptl7 (-4239)
chr4	134923721	134923909	Syf2 (-7083), D4Wsu53e (+223)
chr4	133008059	133008275	Ahdc1 (-3339), Fgr (+34065)
chr4	129189589	129189709	Yars (-146), S100pbp (-107)
chr3	96269779	96270160	Hist2h2bb (+218), Fcgr1 (+23999)
chr3	89337819	89337970	Efna3 (-14930), Efna4 (+133)
chr3	55112116	55112327	Ccdc169 (-27816), Spg20 (+56)
chr3	35754147	35754315	Atp11b (+97), Dcun1d1 (+178735)
chr7	40762744	40763125	Vstm2b (-136343)
chr3	32708595	32708769	Ndufb5 (-28308), Actl6a (+136)
chr3	30968800	30968935	Phc3 (+533), Gpr160 (+112918)
chr3	131490392	131490512	Sgms2 (-145519), Papss1 (-74316)
chr3	103914438	103914622	Phtf1 (-53728), Rsbn1 (+410)
chr2	92185372	92185576	Creb3l1 (-160972), Phf21a (-36088)
chr2	80315436	80315571	Dnajc10 (+38), Frzb (+132121)
chr2	65668499	65668654	Csrnp3 (-177190), Scn2a1 (+47720)
chr2	6322953	6323093	Echdc3 (-109990), Usp6nl (-29710)
chr2	26639941	26640171	Fam69b (+11599), Lcn4 (+31226)
chr2	172205425	172205743	Cbln4 (-162118), Mc3r (-42908)
chr5	33820906	33821238	Whsc1 (+347), Nelfa (+115341)
chr2	168072821	168072941	Fam65c (-62263), Pard6b (-8123)
chr2	104467262	104467393	D430041D05Rik (-56994), Hipk3 (+27118)
chr19	8942183	8942399	Tut1 (-11559), Mta2 (+416)
chr19	59943401	59943621	E330013P04Rik (-201178), Rab11fip2 (-147)
chr19	57418047	57418257	Trub1 (-34754), Fam160b1 (+57143)
chr19	4962387	4962563	Mrpl11 (+169), Npas4 (+27496)
chr19	30030569	30030736	Uhrf2 (+140), Gldc (+144765)
chr18	73703870	73704027	Smad4 (-169), Elac1 (+50530)
chr18	42511627	42511751	Tcerg1 (+179), Gpr151 (+67963)
chr18	3507953	3508140	Lyzl1 (-657785), Bambi (+90)
chr4	11191521	11191833	Ccne2 (+323), Ints8 (+62581)
chr18	34931409	34931542	Etf1 (+531), Egr1 (+71653)
chr17	65950770	65950992	Ralbp1 (-65126), Twsg1 (+306)
chr17	65772398	65772618	Txndc2 (-130304), Rab31 (+244)
chr17	64331437	64331611	Pja2 (+392), Fer (+435506)
chr17	56935021	56935360	Mllt1 (+197), 1700061G19Rik (+59714)
chr17	25920415	25920630	Rab40c (-871), Pigq (+21525)
chr17	24707587	24707797	Tbl3 (-32), Rnf151 (+10365)
chr17	23803501	23803622	Srrm2 (+375), Tceb2 (+25547)
chr16	87495626	87495747	Cct8 (+186), Usp16 (+40984)
chr16	56075767	56075938	Impg2 (-128485), Senp7 (+444)
chr4	148229738	148230051	Ptchd2 (+58070), Fbxo2 (+69274)
chr2	178622762	178623151	Cdh4 (-819474), Cdh26 (+192350)
chr16	16983524	16983782	Ypel1 (-86043), Mapk1 (+271)
chr1	59670700	59670970	Nop58 (-14171), Sumo1 (-1)
chr1	59315183	59315332	Fzd7 (-166889), Cdk15 (+58351)
chr15	53319347	53319521	Ext1 (+26725), Med30 (+606989)
chr1	51915734	51915870	Nabp1 (-437403), Myo1b (+126)
chr15	103042542	103042678	Hoxc4 (+8215), Smug1 (+115392)
chr14	68125591	68125773	Nefm (-836), Adam7 (+408007)
chr14	46787898	46788274	Cnih (+325), Cdkn3 (+27545)
chr14	21987514	21987854	Comtd1 (-138707), Zfp503 (+1917)
chr14	119099191	119099350	Uggt2 (+159), Dnajc3 (+161339)
chr16	33251446	33251937	Zfp148 (-129083), Snx4 (+236)
chr13	51259232	51259361	S1pr3 (-149321), Hist1h2al (-56232)
chr13	23698327	23698483	Hist1h4c (+49), Hist1h1t (+2594)
chr13	23621223	23621375	Hist1h2be (-175), Hist1h1e (+1203)
chr1	30873259	30873569	Phf3 (-10158), Ptp4a1 (+76356)
chr12	69892896	69893094	Cdkl1 (-102288), Atl1 (-110)
chr12	32379036	32379250	Nampt (-441192), Ccdc71l (+354)
chr12	27342462	27342740	Sox11 (+108), Cmpk2 (+873397)
chr12	21316435	21316584	Iah1 (+118), Adam17 (+57122)
chr12	111039506	111039626	Ankrd9 (-60526), Rcor1 (-232)
chr12	105784971	105785277	Vrk1 (-225139), Papola (+430)
chr1	25228680	25228877	Lmbrd1 (+550235), Bai3 (+600928)
chr11	99055608	99055728	Igfbp4 (+14424), Tns4 (+33638)
chr11	96892333	96892503	Cdk5rap3 (+24078), Copz2 (+42542)
chr11	96352955	96353115	Hoxb1 (-12717), Hoxb2 (+1403)
chr1	177338952	177339094	Zbtb18 (-105638), Akt3 (-80820)
chr11	75679671	75679852	Ywhae (-53107), Crk (+503)
chr1	171121081	171121233	Fcgr3 (-61754), 1700009P17Rik (-504)
chr1	167284701	167284891	Uck2 (-60877), Uck2 (+331)
chr11	53351016	53351239	Aff4 (+295), Leap2 (+72042)
chr11	30954407	30954559	Asb3 (+88), Chac2 (+31867)
chr1	118311343	118311463	Mki67ip (-10436), Tsn (-271)
chr11	97187333	97187930	Tbkbp1 (-37920), Kpnb1 (+249)
chr11	102624273	102624440	Gm1564 (-41231), Fzd2 (+19926)
chr11	102604624	102604883	Gm1564 (-60834), Fzd2 (+323)
chr1	10993572	10993758	A830018L16Rik (-420447), Prex2 (+200)
chr10	99261827	99261962	Phxr2 (-135574), Dusp6 (-1336)
chr10	80918082	80918225	Timm13 (-17185), Lmnb2 (+91)
chr10	80053781	80054037	Polr2e (-14114), Gpx4 (-128)
chr10	61783699	61784022	H2afy2 (+286), Aifm2 (+63212)
chr10	60794478	60794616	Slc29a3 (-41765), Unc5b (+37034)
chr10	117846161	117846330	Mdm1 (-295541), Rap1b (-311)
chr17	24414740	24414881	Eci1 (-11872), Rnps1 (+136)
chr8	19698868	19699015	Gm21811 (-437513), Gm6483 (+16672)
chr11	94321513	94321661	Wfikkn2 (-78880), Luc7l3 (+401)
chr9	96478410	96478749	BC043934 (-41146), Rnf7 (+95)
chr9	37030413	37030543	Pknox2 (+52801), Fez1 (+197794)
chr9	21962744	21962896	Epor (+756), Swsap1 (+7067)
chr9	108190092	108190280	Apeh (-95706), Bsn (+198)
chr9	101546506	101546626	9630041A04Rik (-391915), Ppp2r3a (-294734)
chr8	40511875	40512121	Vps37a (+215), Mtmr7 (+122778)
chr7	83813999	83814357	1700026D08Rik (-19298), Mesdc1 (+70163)
chr7	45568213	45568356	Bcat2 (-1868), Hsd17b14 (+13392)
chr7	18458083	18458318	Psg28 (-26160), Psg26 (+25948)
chr12	120028665	120028984	Tmem196 (+82863)
chr7	16286491	16286700	Prr24 (-12904), Ccdc9 (+194)
chr7	143548911	143549045	Phlda2 (-46437), Nap1l4 (+112)
chr6	51771646	51771788	Skap2 (+240832), Snx10 (+247816)
chr6	15063370	15063563	Mdfic (-657194), Foxp2 (+162118)
chr6	100834274	100834439	Ppp4r2 (+719), Pdzrn3 (+543540)
chr5	67260732	67260850	Slc30a9 (-46164), Tmem33 (+226)
chr5	4562851	4563003	Fzd1 (+195289), Gm9897 (+370560)
chr5	30073233	30073507	Tyms (+247), Il6 (+60209)
chr5	134184056	134184374	Gtf2ird2 (+188), Ncf1 (+45410)
chr5	127617328	127617472	Slc15a4 (+16), Tmem132c (+375592)
chr1	185727785	185728132	Slc30a10 (+273111), Lyplal1 (+389351)
chr5	124863398	124863544	Fam101a (-139976), Zfp664 (+780)
chr5	107900743	107900884	Rpl5 (+312), Fam69a (+86271)
chr4	84637749	84637964	Bnc2 (+37229)
chr4	150569246	150569412	Slc45a1 (+82845), Rere (+287683)
chr4	12140318	12140625	Rbm12b1 (+155), Fam92a (+31543)
chr4	117651861	117652049	Dmap1 (+30318), Eri3 (+101590)
chr4	108780102	108780296	Zfyve9 (-56323), Btf3l4 (+53415)
chr3	95818991	95819153	Rprd2 (-119), Prpf3 (+36813)
chr3	88950895	88951013	Ash1l (-14858), Dap3 (-540)
chr3	52104872	52105033	Foxo1 (-163384), Maml3 (-62)
chr9	59657099	59657576	Gramd2 (-50426), Pkm (+970)
chr2	28641153	28641326	Tsc1 (+3), 1700026L06Rik (+58443)
chr2	26351867	26352052	Dnlz (+150), Gpsm1 (+32187)
chr2	155472679	155472961	Ncoa6 (+986), Trp53inp2 (+91006)
chr19	45749473	45749594	Fgf8 (-6661), Npm3 (+57)
chr18	76930144	76930272	Hdhd2 (-14210), Ier3ip1 (+191)
chr18	25169119	25169240	AW554918 (+160), Celf4 (+584803)
chr18	24529883	24530129	Rprd1a (+198), 2700062C07Rik (+59145)
chr17	84188092	84188251	Zfp36l2 (-225), Thada (+278024)
chr17	65782943	65783061	Rab31 (-10250), Ppp4r1 (-353)
chr17	29464096	29464237	Pim1 (-26645), Fgd2 (+103225)
chr6	47453996	47455017	Cul1 (+187), Ezh2 (+140523)
chr17	29451058	29451312	Pim1 (-39627), Fgd2 (+90243)
chr1	71102614	71102732	Bard1 (+473), Vwc2l (+376958)
chr16	77173419	77173541	Usp25 (+159411), Gm11146 (+428614)
chr16	16358654	16358878	Dnm1l (+264), Yars2 (+55788)
chr1	59670271	59670461	Sumo1 (+468), Gm973 (+154102)
chr15	82961122	82961357	Tcf20 (-49106), Nfam1 (+61898)
chr15	76351422	76351552	Fam203a (-17411), Maf1 (+193)
chr15	102470330	102470488	Pcbp2 (-223), Prr13 (+11177)
chr14	54577034	54577161	Haus4 (-22737), Ajuba (+563)
chr1	43934113	43934332	Tpp2 (+221), Mettl21c (+85783)
chr11	101645471	101646018	Arl4d (-19796), Rdm1 (+17803)
chr14	31436074	31436253	Sh3bp5 (-99), Mettl6 (+58866)
chr14	21831678	21831796	Vdac2 (+468), Comtd1 (+17240)
chr14	117714243	117714371	Dct (+337939), Gpc6 (+788776)
chr13	63952371	63952572	Hsd17b3 (+136729), Ercc6l2 (+137138)
chr13	58128738	58128861	Idnk (-28849), Hnrnpa0 (-244)
chr13	52021170	52021288	Gadd45g (+174551), Diras2 (+509607)
chr13	34875629	34875884	Prpf4b (+263), Fam217a (+44235)
chr13	22042506	22042863	Hist1h4i (-1333), Hist1h2ag (+264)
chr13	21717758	21717908	Hist1h2bm (-4265), Hist1h3h (+205)
chr12	85374404	85374636	Nek9 (-35158), Tmed10 (+197)
chr19	42255864	42256203	Golga7b (+8460), Crtac1 (+175749)
chr2	156652924	156653097	Myl9 (-122409), Dlgap4 (+39306)
chr12	32378825	32378979	Nampt (-441433), Ccdc71l (+113)
chr12	110695994	110696153	1700001K19Rik (-13455), Hsp90aa1 (+321)
chr1	172027368	172027495	Vangl2 (+1012), Slamf6 (+109895)
chr11	70654172	70654290	Pfn1 (+413), Rnf167 (+6944)
chr11	65787736	65787882	Myocd (-517820), Map2k4 (+488)
chr11	60699876	60700072	Llgl1 (+251), Flii (+27289)
chr11	51689001	51689211	0610009B22Rik (-232), Sec24a (+67512)
chr11	22982091	22982260	Commd1 (+206), Zrsr1 (+10171)
chr10	75098632	75098760	Specc1l (-131159), Bcr (+37800)
chr10	36974628	36974778	Hdac2 (+159), Marcks (+164217)
chr9	123461880	123462125	Limd1 (-16698), Lars2 (+95063)
chr10	128059276	128059426	Atp5b (-23922), Ptges3 (+397)
chr19	5771070	5771231	Scyl1 (+250), Ltbp3 (+30247)
chr12	81108545	81108741	Smoc1 (+81835), Slc8a3 (+224537)
chr8	80739096	80739296	Smarca5 (+301), Frem3 (+128116)
chr14	49172619	49172810	Naa30 (+117), 1700011H14Rik (+72713)
chr6	47664322	47664440	Ezh2 (-69351), Pdia4 (+149131)
chr6	114554525	114554696	Atg7 (-88486), Hrh1 (+156675)
chr13	74530364	74530571	Erap1 (-109404), Zfp825 (-47525)
chr12	23188978	23189290	Gm10330 (+591131)
chr11	98968793	98968929	Gjd3 (+14155), Rara (+31143)
chr13	120321439	120321636	Tcstv3 (+3971)
chr8	123547183	123547339	Rhou (-106668), Gas8 (+28426)
chr18	66076498	66076783	Lman1 (-74004), Ccbe1 (+215197)
chr2	22589660	22589834	Gad2 (-32458), Myo3a (+362244)
chr2	172204923	172205096	Cbln4 (-161544), Mc3r (-43482)
chr9	69989601	69989781	Gtf2a2 (-22880), Bnip2 (+225)
chr18	38217071	38217200	0610009O20Rik (-33113), Pcdh1 (-7374)
chr9	102835225	102835358	Slco2a1 (-173197), Ryk (+375)
chr8	23451894	23452251	Zmat4 (-217585), Sfrp1 (+40571)
chr7	97580172	97580293	Clns1a (-116401), Rsf1 (+337)
chr7	46845804	46846077	Ldha (-1190), Gtf2h1 (+49838)
chr9	72863742	72864054	Pygo1 (-61747), Prtg (+56624)
chr7	44970702	44971040	Cpt1c (+3980), Tsks (+27649)
chr6	86404356	86404722	C87436 (-33835), Tia1 (+320)
chr6	116628761	116628906	Olfr215 (-45803), Zfp422 (+165)
chr5	32611318	32611510	Yes1 (+243), Pisd (+174232)
chr5	136620001	136620145	Myl10 (-73073), 4731417B20Rik (-4745)
chr5	134314711	134314848	Gtf2i (-20), Gtf2ird1 (+141936)
chr3	9251608	9251754	Zbtb10 (+1079), Zfp704 (+358404)
chr3	88621033	88621230	Arhgef2 (+26), Rxfp4 (+32010)
chr2	25608076	25608337	Gm996 (-28108), Rabl6 (+314)
chr2	106796160	106796410	Mpped2 (+103016), Arl14ep (+178139)
chr7	122969890	122970681	Rbbp6 (-278), Cacng3 (+299794)
chr18	10726191	10726511	Gata6 (-326159), Mib1 (+803)
chr17	84958165	84958285	Slc3a1 (-70122), Ppm1b (+224)
chr17	4498306	4498540	Nox3 (-802162), Arid1b (-496651)
chr17	31658437	31658631	Cbs (-21335), U2af1 (+220)
chr17	17624788	17624975	Vmn2r90 (-79059), Lnpep (-393)
chr17	15343135	15343255	Dll1 (+32781), 2210404J11Rik (+301554)
chr16	4596249	4596483	Glis2 (+1653), Pam16 (+28622)
chr15	51991179	51991297	Rad21 (+522), Utp23 (+113809)
chr13	53205319	53205593	Nfil3 (-224383), Ror2 (+80668)
chr13	111686175	111686342	Mier3 (+81), Map3k1 (+122734)
chr6	99523360	99523583	Foxp1 (-88127), Eif4e3 (+143299)
chr12	29051008	29051246	Myt1l (-477257), Tssc1 (+299299)
chr11	76407039	76407252	Timm22 (+3), Abr (+102273)
chr11	51606030	51606282	Hnrnpab (+691), Agxt2l2 (+21399)
chr11	120784644	120784832	Gps1 (+223), Dus1l (+11657)
chr11	113684491	113684621	D11Wsu47e (+144), Cpsf4l (+24970)
chr11	106159383	106159503	Limd2 (+699), Map3k3 (+74830)
chr11	5021199	5021319	Rasl10a (-36869), Ap1b1 (+34435)
chr4	107879901	107880021	0610037L13Rik (-9938), Magoh (+206)
chr17	74489567	74489722	Birc6 (-38650), Yipf4 (+152)
chr11	61493998	61494142	Mapk7 (+226), Mfap4 (+8639)
chr6	49214741	49215080	Igf2bp3 (+43), Malsu1 (+141116)
chr11	105153519	105153815	Tlk2 (-27860), Gm10842 (+6774)
chr10	63430092	63430212	Ctnna3 (-27358), Gm7075 (-8413)
chr7	17027545	17027791	Ppp5c (+248), Ccdc8 (+34960)
chr5	90366641	90366793	Ankrd17 (-532), Gm9958 (-487)
chr5	138441883	138442017	Zfp157 (+482), 1700123K08Rik (+122744)
chr2	34602268	34602442	Gapvd1 (+152877), Mapkap1 (+195172)
chr13	38960418	38960543	Eef1e1 (-301453), Slc35b3 (+394)
chr13	21810687	21810933	Hist1h4m (-936), Hist1h2ao (+345)
chr9	63151264	63151486	Skor1 (-4395), Map2k5 (+226527)
chr9	119894961	119895104	Wdr48 (+138), Gorasp1 (+42525)
chr5	143527524	143527993	Rac1 (+277), Daglb (+63266)
chr7	19326623	19326864	Ercc1 (-18034), Fosb (-16699)
chr7	127777163	127777454	Hsd3b7 (-23295), Setd1a (+639)
chr7	110614760	110614943	Sbf2 (+68), Swap70 (+393149)
chr7	110122394	110122533	Swap70 (-99239), Wee1 (+114)
chr5	134313644	134313773	Ncf1 (-84084), Gtf2i (+1051)
chr4	133967610	133967851	Rps6ka1 (-79934), Hmgn2 (+270)
chr3	114508021	114508149	Olfm3 (-572880), Col11a1 (+477545)
chr16	58408510	58408680	Dcbld2 (+152), St3gal6 (+114831)
chr14	7244336	7244465	Gm3512 (-85128), Gm3727 (+20252)
chr13	64153329	64153450	Habp4 (-8476), Zfp367 (-188)
chr5	115489382	115489666	Pxn (-17284), Sirt4 (-4799)
chr11	72441403	72441659	Mybbp1a (+176), Spns2 (+48373)
chr11	116852401	116852521	Jmjd6 (-9012), Srsf2 (+633)
chr10	91171381	91171528	Slc25a3 (-47396), Tmpo (+127)
chr10	38288986	38289133	Rfpl4b (+532719)
chr6	56233615	56233808	Pde1c (+128680), Ppp1r17 (+216197)
chr1	24611623	24611758	Col19a1 (-24219), Gm10222 (+1009)
chr4	148804286	148804459	Casz1 (-56), Gm572 (+161056)
chr8	20266785	20266975	Gm15319 (+96330), Gm21811 (+130425)
chr4	126256131	126256332	Thrap3 (-53472), Map7d1 (+51)
chr15	67121359	67121495	St3gal1 (-7435)
chr3	9501661	9502374	Zfp704 (+108067), Zbtb10 (+251416)
chr3	107696128	107696384	Strip1 (-64546), Ahcyl1 (+304)
chr9	124423892	124424029	Ppp2r3d (+193), Nlrp4g (+75130)
chr9	66946209	66946461	Rps27l (+249), Lactb (+29149)
chr16	34742940	34743122	Mylk (-41890), Ccdc14 (+52415)
chr9	85748958	85749100	Fam46a (-421905), Ibtk (+305)
chr9	80066753	80066900	Filip1 (-89023), Senp6 (-76)
chr9	65021157	65021311	Ptplad1 (+483), Vwa9 (+60297)
chr9	64173396	64173580	Snapc5 (-5809), Rpl4 (+101)
chr9	121319624	121319777	Trak1 (-47257), Ulk4 (-42504)
chr9	102726387	102726591	Ryk (-108428), Amotl2 (+8821)
chr14	116184186	116184709	Gpc6 (-741083)
chr3	32510447	32510874	Kcnmb3 (-18692), Zfp639 (-4634)
chr8	79294513	79294668	1700011L22Rik (-46008), Mmaa (+365)
chr8	46892531	46892689	Enpp6 (-94317), Irf2 (+152865)
chr8	123552403	123552585	Rhou (-101435), Gas8 (+33659)
chr8	11312608	11312822	Irs2 (-304257), Col4a2 (-90)
chr7	78887572	78887827	Det1 (-40464), Aen (-8227)
chr7	126200048	126200194	Gsg1l (-117710), Xpo6 (+287)
chr7	118243136	118243351	Arl6ip1 (-113619), Smg1 (+393)
chr6	94592692	94592886	Slc25a26 (+92475), Lrig1 (+107348)
chr6	87335508	87335640	Antxr1 (+201), D6Ertd527e (+230748)
chr6	72439267	72439433	Mat2a (+208), Ggcx (+25042)
chr18	25653275	25653527	Celf4 (+100582), AW554918 (+484381)
chr6	117916797	117916964	4933440N22Rik (-9121), Fxyd4 (+20454)
chr5	92646467	92646587	Ccdc158 (+28598), Stbd1 (+43476)
chr5	44226591	44226749	Tapt1 (-64), Ldb2 (+573037)
chr5	27791084	27791239	Speer4b (-289724), Paxip1 (+177)
chr5	138619376	138619596	1700123K08Rik (-54792), Zfp68 (+275)
chr5	119795417	119795710	Tbx5 (-39099), Tbx3 (+124546)
chr5	115489814	115489983	Pxn (-16909), Sirt4 (-5174)
chr5	114091186	114091318	Svop (+318), Dao (+87549)
chr5	113800373	113800496	Tmem119 (+81), Iscu (+27687)
chr4	95601848	95602080	Hook1 (-365276), Fggy (+44457)
chr1	51650609	51650931	Nabp1 (-172371), Myo1b (+265158)
chr4	40279344	40279496	Topors (-9570), Ndufb6 (+1)
chr4	139352160	139352309	Mrto4 (+63), Akr7a5 (+41491)
chr4	138879487	138879619	Pla2g2e (+1611), Otud3 (+34392)
chr4	137128205	137128487	Wnt4 (-149143), Zbtb40 (-79651)
chr4	125066443	125066617	Dnali1 (-827), Snip1 (-142)
chr4	123749992	123750155	Ndufs5 (-33748), Akirin1 (+271)
chr4	106865666	106865840	Acot11 (-65907), Ssbp3 (-45717)
chr3	83766344	83766464	Sfrp2 (+83), Tlr2 (+75363)
chr3	79591275	79591408	Ppid (-23), 4930589L23Rik (+23150)
chr3	69126558	69126766	Trim59 (-81907), Kpna4 (+451)
chr14	63255642	63255866	Gata4 (-10506), Blk (+161433)
chr3	52101926	52102151	Maml3 (+2852), Gm10729 (+408268)
chr3	38484275	38484536	Gm5148 (-760077), Ankrd50 (+438)
chr3	108911336	108911456	Fndc7 (-21388), Prpf38b (+331)
chr3	104967870	104968046	Wnt2b (-6249), Cttnbp2nl (+85188)
chr3	103020944	103021206	Nras (-37264), Csde1 (+529)
chr2	68404847	68404967	Stk39 (+67361), B3galt1 (+287194)
chr2	4882229	4882362	Phyh (-36723), Sephs1 (+732)
chr2	44927106	44927250	Gtdc1 (-65556), Zeb2 (+186101)
chr2	38348130	38348328	Dennd1a (-60854), Lhx2 (-2530)
chr2	180041801	180042068	Psma7 (+498), Lsm14b (+16948)
chr13	98925787	98926514	Fcho2 (-110702), Tnpo1 (+233)
chr2	166291228	166291489	Sulf2 (-135696), Prex1 (+422473)
chr2	129593317	129593459	Sirpa (+183), Pdyn (+106445)
chr2	120563663	120563854	Zfp106 (+48), Capn3 (+100180)
chr19	60789943	60790113	Eif3a (+665), Nanos1 (+34041)
chr19	5050550	5050749	Rin1 (-158), Brms1 (+9246)
chr19	4811674	4811866	Rbm14 (-136), Ccs (+27552)
chr19	44562841	44563031	Pax2 (-193113), Hif1an (+86)
chr19	40894568	40894688	Zfp518a (-77), Ccnj (+63349)
chr18	79109810	79110003	Pard6g (-936988), Setbp1 (-516)
chr18	49559290	49559486	Dtwd2 (+196213)
chr13	72400794	72401007	Irx1 (-437178), Irx2 (-227919)
chr17	83927839	83927959	Haao (-81109), Zfp36l2 (+260048)
chr17	5841338	5841547	Synj2 (-99837), Snx9 (+115)
chr17	55878795	55878922	Zfp119a (+3), Emr4 (+128875)
chr17	46030851	46031059	1600014C23Rik (-297111), Vegfa (+1414)
chr17	35241501	35241771	Ddx39b (-234), Atp6v1g2 (+5074)
chr17	35001412	35001574	Vwa7 (-15086), Vars (+506)
chr17	31892902	31893090	Sik1 (-37204), Hsf2bp (+141512)
chr17	30005243	30005370	Gm9874 (-480204), Zfand3 (+220)
chr15	79687959	79688155	Gtpbp1 (-2838), Josd1 (-185)
chr15	52464298	52464565	Gm10020 (+13796), Slc30a8 (+168879)
chr11	85832382	85832843	Tbx2 (+62), Gm11444 (+17720)
chr15	103034919	103035122	Hoxc4 (+626), Smug1 (+122981)
chr15	101077950	101078070	Ankrd33 (-37745), Fignl2 (-23611)
chr14	67235683	67235803	Ebf2 (+2157), Gm6878 (+78968)
chr14	46604986	46605514	Bmp4 (-214581), Cdkn3 (-155291)
chr14	13960741	13960970	Gm281 (-46378), Thoc7 (+369)
chr13	72362981	72363184	Irx1 (-399360), Irx2 (-265737)
chr13	59993389	59993549	Zcchc6 (-170322), Gas1 (+183896)
chr13	21812068	21812312	Hist1h4m (+444), Hist1h4n (+20006)
chr13	100786308	100786452	Cenph (-10481), Ccnb1 (+190)
chr12	9030139	9030354	Osr1 (-544195), Ttc32 (+250)
chr11	49203524	49203798	Mgat1 (-40530), Zfp62 (+163)
chr12	69372294	69372442	Gm9887 (+90), Arf6 (+218)
chr11	96829641	96829861	Nfe2l1 (+217), Cbx1 (+40592)
chr1	194610636	194610829	Plxna2 (-9096)
chr11	88119014	88119134	Mrps23 (-85314), Cuedc1 (+19928)
chr11	86544614	86544739	Rps6kb1 (+128), Rnft1 (+60020)
chr11	76243544	76243756	Rnmtl1 (-65), Dbil5 (+26042)
chr1	171270162	171270338	B4galt3 (-93), Adamts4 (+19827)
chr1	163874259	163874445	Scyl3 (-55413), Kifap3 (+94769)
chr1	163444290	163444412	Gorab (-40710), Mettl11b (+280881)
chr11	62457428	62457592	Pigl (-950), Ncor1 (-178)
chr11	113785615	113786064	Cdc42ep4 (-34522), Sdk2 (+280378)
chr11	60139705	60139859	Rai1 (+34769), Srebf1 (+80822)
chr11	59839422	59839581	Flcn (-29486), Cops3 (+336)
chr1	156473976	156474165	Axdnd1 (-52912), Soat1 (+257)
chr11	52099026	52099206	Ppp2ca (+435), Olfr1373 (+46412)
chr11	50210363	50210484	Sqstm1 (+403), 3010026O09Rik (+35575)
chr11	20830721	20830906	Aftph (-89225), Lgalsl (+242)
chr11	117076771	117076991	Sec14l1 (-38291), Mgat5b (+158018)
chr10	43479122	43479341	Gm9803 (-44870), Bend3 (+92)
chr10	31608835	31609186	Tpd52l1 (-163090), Rnf217 (+173)
chr10	111009853	111009975	Zdhhc17 (+152), Csrp2 (+89737)
chr3	159939423	159939660	Wls (+99805)
chr6	124965522	124965700	Pianp (-31083), Cops7a (-73)
chr5	115272494	115272777	Rnf10 (+258), Pop5 (+36800)
chr3	88685779	88685947	Rit1 (-30975), 2810403A07Rik (+69)
chr13	73763960	73764291	Slc12a7 (+429), Nkd2 (+83505)
chr1	155244332	155244521	BC034090 (-11703), Xpr1 (+172882)
chr2	91932242	91932449	Gm9821 (-13357), Mdk (-49)
chr2	130667908	130668049	Itpa (+369), Slc4a11 (+29540)
[truncated: 1,060 more rows]
