# Supplementary material for: TBX3 is essential for establishment of the posterior boundary of anterior genes and upregulation of posterior genes together with HAND2 during the onset of limb bud development
Source: Development. 2024 Jun 3;151(11):dev202722. doi: 10.1242/dev.202722 (PMC11190573; doi:10.1242/dev.202722)
Supplement: Table S3. [file develop-151-202722-TableS3.xlsx]

## Sheet: Table S3
List of differentially expressed genes between wildtype and Tbx3 mutant limb buds
geneId	gene_name	Tbx3_FL_WT_rep1	Tbx3_FL_WT_rep2	Tbx3_FL_WT_rep3	Tbx3_FL_del_rep1	Tbx3_FL_del_rep2	Tbx3_FL_del_rep3	logFC	DEG type
ENSMUSG00000113600	Gm7868	5.04235	2.58667	1.5654	0	0.12714	0.185201	-4.76801	Down-regulated
ENSMUSG00000082809	Gm14150	2.35025	69.4091	2.51991	1.98691	2.06602	2.70393	-3.45566	Down-regulated
ENSMUSG00000019990	Pde7b	1.02556	1.59512	1.41268	0.0810984	0.19071	0.11112	-3.30508	Down-regulated
ENSMUSG00000096006	Gm21596	148.963	11.7263	218.316	15.8547	13.3497	11.1491	-3.22851	Down-regulated
ENSMUSG00000079491	H2-T10	1.0683	1.89689	2.21447	0.0810984	0	0.592642	-2.94338	Down-regulated
ENSMUSG00000048349	Pou4f1	2.6921	2.93156	5.03983	0.932632	0.413205	0.444482	-2.59009	Down-regulated
ENSMUSG00000114436	AC130831.1	1.752	1.76756	1.1836	0	0.69927	0.222241	-2.26246	Down-regulated
ENSMUSG00000001823	Hoxd12	8.37544	7.50136	14.4704	6.08238	1.0489	1.22232	-1.86141	Down-regulated
ENSMUSG00000055430	Nap1l5	4.65777	4.56979	4.35258	1.37867	1.36675	1.29641	-1.74233	Down-regulated
ENSMUSG00000099647	Gm5776	2.77757	1.552	4.65802	1.09483	1.14426	0.444482	-1.73809	Down-regulated
ENSMUSG00000033308	Dpyd	1.23922	1.46578	1.06905	0.689337	0.222495	0.259281	-1.71253	Down-regulated
ENSMUSG00000105340	Gm42878	1.15376	1.25023	1.90903	0.689337	0.38142	0.333361	-1.63512	Down-regulated
ENSMUSG00000002633	Shh	5.17055	5.30268	5.11619	2.83845	1.39854	1.1112	-1.54945	Down-regulated
ENSMUSG00000042499	Hoxd11	74.567	70.53	97.1694	47.3209	14.6211	22.15	-1.52353	Down-regulated
ENSMUSG00000037225	Fgf2	2.52118	3.40579	2.36719	0.892083	1.30318	0.666723	-1.51296	Down-regulated
ENSMUSG00000048126	Col6a3	10.3411	12.8903	7.17794	3.89272	3.68706	3.44473	-1.45906	Down-regulated
ENSMUSG00000073471	Rsph3a	8.63183	19.1414	19.1666	4.01437	3.84598	9.51932	-1.43294	Down-regulated
ENSMUSG00000032776	Mctp2	2.47845	5.38891	3.32171	1.86526	0.88998	1.62977	-1.35631	Down-regulated
ENSMUSG00000073530	Pappa2	2.90576	3.01779	1.52722	1.41922	0.794625	0.777843	-1.31711	Down-regulated
ENSMUSG00000096768	Erdr1	373.861	469.18	293.226	141.192	119.448	194.831	-1.31637	Down-regulated
ENSMUSG00000027338	Prnd	4.27318	3.36268	5.19255	2.67625	1.33497	1.18528	-1.31134	Down-regulated
ENSMUSG00000039092	Sptlc3	1.11103	1.25023	1.67994	0.689337	0.540345	0.407442	-1.30794	Down-regulated
ENSMUSG00000099521	Gm28309	14.8707	13.3645	21.4575	11.9215	4.25919	4.77818	-1.2456	Down-regulated
ENSMUSG00000041797	Abca9	1.66654	1.63823	1.94721	0.770435	0.6357	0.814883	-1.24462	Down-regulated
ENSMUSG00000095595	Fam177a	5.55514	5.43202	3.58897	1.86526	1.52568	2.92617	-1.20338	Down-regulated
ENSMUSG00000048758	Rpl29	385.185	376.534	135.312	130.812	140.649	123.492	-1.18022	Down-regulated
ENSMUSG00000109061	Map2k7	2.0084	1.25023	0.992694	0.770435	0.667485	0.444482	-1.16341	Down-regulated
ENSMUSG00000044022	Pcdhb21	2.35025	1.42267	1.33632	0.648787	0.921765	0.703763	-1.14521	Down-regulated
ENSMUSG00000028111	Ctsk	4.44411	2.41423	4.6962	1.66252	2.19316	1.37049	-1.13706	Down-regulated
ENSMUSG00000045287	Rtn4rl1	1.58108	1.85378	1.22178	0.851534	0.667485	0.592642	-1.13577	Down-regulated
ENSMUSG00000015396	Cd83	2.30752	2.2849	2.29083	1.05428	0.985335	1.1112	-1.12451	Down-regulated
ENSMUSG00000043753	Dmrta1	5.85426	8.4498	8.09427	4.05492	2.28852	4.03738	-1.11305	Down-regulated
ENSMUSG00000112441	AC122860.2	1.11103	1.72445	1.5654	0.689337	0.667485	0.703763	-1.09065	Down-regulated
ENSMUSG00000027833	Shox2	114.735	115.495	147.873	82.5582	40.0809	55.7825	-1.08108	Down-regulated
ENSMUSG00000038151	Prdm1	15.2553	18.4516	16.4176	7.62325	8.93158	7.29691	-1.06684	Down-regulated
ENSMUSG00000027994	Mcub	2.86303	3.36268	4.5053	2.27076	1.01712	1.92609	-1.05176	Down-regulated
ENSMUSG00000091900	Gm4353	10.683	5.60446	14.7377	4.13602	4.76775	6.1857	-1.03861	Down-regulated
ENSMUSG00000031342	Gpm6b	3.20489	2.37112	3.74169	1.82471	0.95355	1.88905	-1.00659	Down-regulated
ENSMUSG00000052516	Robo2	20.5967	13.5369	26.1537	12.5297	9.72621	7.81547	-1.00284	Down-regulated
ENSMUSG00000079679	Vwde	4.05952	4.26801	7.67428	3.20339	1.81174	3.03729	-0.996304	Down-regulated
ENSMUSG00000033207	Mamdc2	2.64937	3.57823	2.67264	1.62197	1.39854	1.48161	-0.980908	Down-regulated
ENSMUSG00000042808	Gpx2	2.9485	2.6729	3.70351	1.94636	1.23961	1.59273	-0.973231	Down-regulated
ENSMUSG00000020122	Egfr	10.1702	8.53603	7.71247	4.54151	4.10026	4.81522	-0.970523	Down-regulated
ENSMUSG00000031906	Smpd3	3.20489	3.0609	4.35258	1.54087	2.16138	1.77793	-0.947193	Down-regulated
ENSMUSG00000035299	Mid1	29.6986	29.445	58.2635	17.0712	24.4427	19.5202	-0.943053	Down-regulated
ENSMUSG00000095930	Nim1k	2.99123	4.52668	5.38345	1.90581	2.44744	2.40761	-0.92886	Down-regulated
ENSMUSG00000078898	Zfp968	3.84586	2.45734	2.40537	1.94636	1.33497	1.29641	-0.927942	Down-regulated
ENSMUSG00000071604	Fam189a2	3.54674	3.14712	3.74169	1.58142	1.77996	2.11129	-0.927299	Down-regulated
ENSMUSG00000019899	Lama2	4.87143	3.8369	3.62715	3.00064	1.81174	1.77793	-0.907158	Down-regulated
ENSMUSG00000029189	Sel1l3	7.05075	9.01025	9.27787	4.09547	4.51347	4.96338	-0.898427	Down-regulated
ENSMUSG00000037605	Adgrl3	17.4773	16.4685	18.6703	12.1648	7.46947	9.11188	-0.873586	Down-regulated
ENSMUSG00000027009	Itga4	27.1347	32.5059	27.49	15.6114	19.2935	13.3345	-0.848843	Down-regulated
ENSMUSG00000052854	Nrk	20.7249	14.9165	22.3356	14.1517	10.2983	7.81547	-0.844713	Down-regulated
ENSMUSG00000057123	Gja5	9.48646	10.2605	10.8051	7.25831	4.29097	5.55602	-0.839419	Down-regulated
ENSMUSG00000020218	Wif1	13.4605	11.4245	12.1032	7.94765	6.03915	6.96355	-0.820281	Down-regulated
ENSMUSG00000094777	Hist1h2ap	104.522	119.375	199.493	76.4758	76.7607	88.9334	-0.80509	Down-regulated
ENSMUSG00000044288	Cnr1	10.9393	11.4245	8.39971	7.13666	5.94379	4.5189	-0.802873	Down-regulated
ENSMUSG00000025597	Klhl4	19.9558	12.7178	13.6304	7.25831	10.8069	8.59331	-0.790556	Down-regulated
ENSMUSG00000031239	Itm2a	59.3972	51.5179	77.9646	45.4962	31.1175	33.5954	-0.776145	Down-regulated
ENSMUSG00000103088	Pcdhgb6	12.9905	7.02713	12.7523	6.97446	6.26164	6.0005	-0.767215	Down-regulated
ENSMUSG00000000938	Hoxa10	115.333	103.338	130.463	92.0467	46.8511	67.9687	-0.752487	Down-regulated
ENSMUSG00000001819	Hoxd13	40.9798	39.3175	45.9312	38.9272	15.5429	20.5202	-0.749143	Down-regulated
ENSMUSG00000067608	Pcna-ps2	110.077	53.2855	98.5439	51.7002	50.411	54.0786	-0.743067	Down-regulated
ENSMUSG00000036144	Meox2	13.8878	13.0627	18.1357	11.6376	7.18341	8.22291	-0.738976	Down-regulated
ENSMUSG00000007827	Ankrd26	57.0042	40.697	88.7315	37.5891	37.6652	36.9661	-0.731199	Down-regulated
ENSMUSG00000025321	Itgb8	4.10225	5.34579	3.93259	2.6357	2.79708	2.62985	-0.725036	Down-regulated
ENSMUSG00000022621	Rabl2	23.7589	25.0476	14.9286	13.7867	12.1101	12.7789	-0.717154	Down-regulated
ENSMUSG00000035407	Kank4	32.2198	29.2294	28.7499	21.3289	15.8289	17.7422	-0.715767	Down-regulated
ENSMUSG00000078887	Gm6710	9.18734	9.26892	12.6378	6.77172	7.31055	4.85226	-0.713903	Down-regulated
ENSMUSG00000035566	Pcdh17	15.0843	15.6494	18.823	9.52907	10.0758	10.6305	-0.711617	Down-regulated
ENSMUSG00000032419	Tbx18	44.4838	39.4037	38.2951	32.7232	18.6578	24.002	-0.695379	Down-regulated
ENSMUSG00000011884	Gltp	29.2286	27.9792	30.1244	19.0987	18.0221	17.2237	-0.683079	Down-regulated
ENSMUSG00000039578	Ccser1	10.4266	8.53603	10.5378	6.60952	6.61128	5.18562	-0.678288	Down-regulated
ENSMUSG00000050368	Hoxd10	82.3869	96.3536	80.5991	66.0952	43.8315	51.9673	-0.677906	Down-regulated
ENSMUSG00000027525	Phactr3	12.1786	9.78625	13.2868	8.88028	6.32521	7.00059	-0.667984	Down-regulated
ENSMUSG00000024827	Gldc	95.6338	100.708	79.9118	65.8114	45.23	63.2275	-0.662348	Down-regulated
ENSMUSG00000036111	Lmo1	31.4079	33.8854	41.5022	28.1817	17.0368	23.039	-0.645869	Down-regulated
ENSMUSG00000071660	Ttc9c	100.206	80.3162	82.6608	58.8369	57.3401	57.0418	-0.600824	Down-regulated
ENSMUSG00000026360	Rgs2	20.0412	13.968	16.5322	11.3132	10.9023	11.1491	-0.596704	Down-regulated
ENSMUSG00000026833	Olfm1	91.4461	90.8354	95.604	65.3653	61.345	57.0418	-0.594972	Down-regulated
ENSMUSG00000064341	mt-Nd1	1500.87	1249.97	1477.78	1103.1	827.586	866.517	-0.593297	Down-regulated
ENSMUSG00000049929	Lpar4	27.4338	25.7805	28.139	18.0039	18.0539	17.8534	-0.591825	Down-regulated
ENSMUSG00000031375	Bgn	11.7512	10.3467	12.1414	8.06929	6.9927	7.81547	-0.581674	Down-regulated
ENSMUSG00000062980	Cped1	75.5926	79.7558	81.4772	61.4321	41.1616	58.2642	-0.556567	Down-regulated
ENSMUSG00000067274	Rplp0	2340.98	2338.1	2282.16	1471.17	1699.77	1575.69	-0.550583	Down-regulated
ENSMUSG00000038210	Hoxa11	86.6174	88.0332	99.9948	73.8807	48.186	65.7463	-0.5467	Down-regulated
ENSMUSG00000051674	Dcun1d4	60.7646	64.1926	59.7907	42.7794	41.7655	43.0407	-0.532007	Down-regulated
ENSMUSG00000073079	Srp54a	71.9604	80.9629	57.1562	46.7532	51.7142	46.5224	-0.531867	Down-regulated
ENSMUSG00000018263	Tbx5	93.7963	86.6967	89.1897	69.7852	62.3939	55.1157	-0.523876	Down-regulated
ENSMUSG00000024565	Sall3	45.5094	57.8553	45.2821	38.9272	32.7385	31.8175	-0.520674	Down-regulated
ENSMUSG00000021466	Ptch1	102.428	101.958	90.7551	76.3542	63.125	66.0055	-0.520224	Down-regulated
ENSMUSG00000061024	Rrs1	157.68	164.987	129.432	98.6562	109.086	107.379	-0.518219	Down-regulated
ENSMUSG00000021994	Wnt5a	124.948	128.299	149.209	102.792	86.6459	91.4151	-0.517343	Down-regulated
ENSMUSG00000008348	Ubc	332.496	309.28	280.78	223.751	198.688	224.945	-0.508405	Down-regulated
ENSMUSG00000031189	Aff2	30.2969	29.6174	31.1935	25.3027	18.1174	21.4092	-0.490945	Down-regulated
ENSMUSG00000064363	mt-Nd4	842.543	830.969	1133.5	761.676	626.26	623.756	-0.478531	Down-regulated
ENSMUSG00000031891	Hsd11b2	49.868	56.3033	60.3252	45.2124	33.1835	41.3738	-0.474634	Down-regulated
ENSMUSG00000036501	Fam13b	34.4846	37.5068	38.486	28.2628	24.6334	26.8541	-0.469799	Down-regulated
ENSMUSG00000047261	Gap43	52.3892	46.3015	45.9312	34.629	34.7728	35.077	-0.466431	Down-regulated
ENSMUSG00000030930	Chst15	20.084	23.5387	21.9538	18.3282	14.9389	14.2975	-0.462635	Down-regulated
ENSMUSG00000041378	Cldn5	30.596	22.5041	23.1374	18.3282	19.961	17.1496	-0.455782	Down-regulated
ENSMUSG00000038193	Hand2	106.83	98.5954	115.878	86.897	84.8977	62.1904	-0.455501	Down-regulated
ENSMUSG00000047907	Tshz2	43.3728	44.4908	39.7077	32.2772	30.5136	30.2988	-0.452329	Down-regulated
ENSMUSG00000081683	Fzd10	147.895	154.338	141.23	110.253	100.282	113.195	-0.451829	Down-regulated
ENSMUSG00000048960	Prex2	93.2408	100.104	91.5187	60.986	79.24	68.1168	-0.448652	Down-regulated
ENSMUSG00000029638	Glcci1	40.8943	43.9735	43.7931	33.9397	30.3229	30.0396	-0.447182	Down-regulated
ENSMUSG00000020520	Galnt10	35.852	29.4019	32.2244	24.9783	22.1859	24.3724	-0.444969	Down-regulated
ENSMUSG00000095687	Rnaset2a	38.2877	42.9819	47.1911	32.6016	31.0857	31.2619	-0.435291	Down-regulated
ENSMUSG00000030279	C2cd5	73.0287	68.7624	77.0483	61.8781	48.8535	50.9672	-0.435274	Down-regulated
ENSMUSG00000028273	Pdlim5	45.1248	46.6464	37.8369	32.5205	29.719	33.5213	-0.434168	Down-regulated
ENSMUSG00000028339	Col15a1	33.6299	23.7543	28.4445	23.032	19.8338	20.6684	-0.432144	Down-regulated
ENSMUSG00000101111	Gm28437	1097.05	992.162	964.593	836.003	793.258	655.685	-0.415931	Down-regulated
ENSMUSG00000033022	Cdo1	77.0027	71.6509	78.4228	64.0272	50.8878	55.7454	-0.410674	Down-regulated
ENSMUSG00000035245	Eogt	32.1771	32.7645	31.1171	26.2353	22.3766	23.8168	-0.406335	Down-regulated
ENSMUSG00000022895	Ets2	208.018	232.413	204.113	172.456	163.343	153.42	-0.395615	Down-regulated
ENSMUSG00000032840	2410131K14Rik	53.5002	57.8122	43.9076	41.9279	38.9048	37.1142	-0.393374	Down-regulated
ENSMUSG00000072294	Klf12	35.7238	41.7748	34.7061	28.9927	27.8436	28.7802	-0.387867	Down-regulated
ENSMUSG00000027087	Itgav	75.5926	92.9478	88.0061	68.5687	61.1543	67.339	-0.379138	Down-regulated
ENSMUSG00000028698	Pik3r3	57.9016	64.7531	64.8687	50.7271	45.1347	48.4115	-0.377191	Down-regulated
ENSMUSG00000026335	Pam	39.2705	37.4206	41.6931	30.6147	28.9561	31.9286	-0.370739	Down-regulated
ENSMUSG00000036473	Tbc1d24	53.6284	45.0512	53.3	42.6983	39.2862	35.5215	-0.369501	Down-regulated
ENSMUSG00000021703	Serinc5	31.1942	32.937	33.1789	23.8835	27.0172	24.4465	-0.366093	Down-regulated
ENSMUSG00000059049	Frem1	47.9451	51.3455	53.7582	42.2117	33.5014	43.2259	-0.363047	Down-regulated
ENSMUSG00000037736	Limch1	52.8593	43.4992	39.6314	34.4668	36.1077	35.3363	-0.357183	Down-regulated
ENSMUSG00000059895	Ptp4a3	55.6796	45.1375	51.391	38.8461	38.9366	41.522	-0.349247	Down-regulated
ENSMUSG00000062234	Gak	88.9676	84.2394	81.0191	67.8388	65.7949	66.7093	-0.341307	Down-regulated
ENSMUSG00000028399	Ptprd	58.4144	65.0549	67.2741	52.5923	45.8339	52.1155	-0.340404	Down-regulated
ENSMUSG00000023008	Fmnl3	99.6933	98.7679	99.613	80.4902	71.9612	84.4145	-0.329734	Down-regulated
ENSMUSG00000057614	Gnai1	34.4846	34.7908	32.7971	25.8298	27.0172	28.3728	-0.326942	Down-regulated
ENSMUSG00000029471	Camkk2	43.501	40.0935	43.4113	35.7239	32.0075	33.4843	-0.326367	Down-regulated
ENSMUSG00000029993	Nfu1	33.2454	33.8854	36.4242	26.357	27.6847	28.558	-0.32443	Down-regulated
ENSMUSG00000024301	Kifc5b	34.1427	33.3681	35.1643	25.7893	28.8926	27.4097	-0.319998	Down-regulated
ENSMUSG00000048878	Hexim1	47.5605	47.0344	52.1164	39.6166	38.9048	39.0033	-0.318663	Down-regulated
ENSMUSG00000024939	Fam89b	68.7555	70.4438	74.1084	59.283	57.7215	56.4492	-0.296742	Down-regulated
ENSMUSG00000021892	Sh3bp5	81.6178	75.6602	76.6665	65.0004	64.5235	61.7459	-0.288265	Down-regulated
ENSMUSG00000000631	Myo18a	90.3351	95.0603	92.7405	78.6249	73.773	75.5249	-0.285395	Down-regulated
ENSMUSG00000001767	Crnkl1	80.0794	73.5047	78.4228	64.5138	63.8243	62.9682	-0.276243	Down-regulated
ENSMUSG00000022048	Dpysl2	50.039	52.8544	46.733	58.1881	59.2472	64.3758	0.283631	Up-regulated
ENSMUSG00000024944	Arl2	33.2454	34.5321	34.8206	41.1169	42.8779	41.1516	0.288646	Up-regulated
ENSMUSG00000024726	Carnmt1	48.4579	47.5086	54.6745	59.283	62.1396	62.8201	0.291863	Up-regulated
ENSMUSG00000026687	Aldh9a1	47.8169	50.4402	49.7492	54.6603	62.4575	64.2647	0.295682	Up-regulated
ENSMUSG00000062797	Hikeshi	45.7658	43.3699	40.9677	49.1051	56.2276	54.7824	0.30258	Up-regulated
ENSMUSG00000038975	Rabggtb	52.1328	54.6651	49.9019	60.4589	66.1128	66.6723	0.30503	Up-regulated
ENSMUSG00000024378	Stard4	56.1496	52.8544	52.7655	62.1619	67.3524	70.5244	0.308796	Up-regulated
ENSMUSG00000003865	Gys1	59.5681	56.3033	59.9434	65.6086	73.169	79.6734	0.315337	Up-regulated
ENSMUSG00000033105	Lss	67.6445	68.5038	63.4178	78.0167	79.0493	91.0817	0.316641	Up-regulated
ENSMUSG00000036158	Prickle1	33.2454	34.5752	30.3153	38.684	40.4305	42.9295	0.317574	Up-regulated
ENSMUSG00000037992	Rara	48.5433	41.085	42.304	57.5393	56.5455	50.5228	0.321793	Up-regulated
ENSMUSG00000033088	Triobp	57.9016	60.2695	59.9052	72.9075	72.8194	77.1176	0.325411	Up-regulated
ENSMUSG00000038236	Hoxa7	37.6467	41.9903	41.5404	51.3353	47.5186	52.8563	0.325439	Up-regulated
ENSMUSG00000029616	Erp29	78.3274	80.3594	74.1084	88.6	101.108	101.712	0.326435	Up-regulated
ENSMUSG00000037400	Atp11b	45.723	41.9472	44.7476	52.0246	55.6237	58.2642	0.32749	Up-regulated
ENSMUSG00000001473	Tubb6	70.9348	68.1158	68.1141	76.1514	88.108	95.5636	0.329054	Up-regulated
ENSMUSG00000060600	Eno3	63.4995	53.501	55.2854	68.812	80.1299	67.1538	0.329698	Up-regulated
ENSMUSG00000031584	Gsr	45.9794	43.6717	55.7817	59.1208	61.6629	61.9311	0.330222	Up-regulated
ENSMUSG00000052949	Rnf157	27.1347	28.6259	28.139	36.0077	35.7263	33.7065	0.331554	Up-regulated
ENSMUSG00000003528	Slc25a1	62.7303	66.2189	65.1742	74.6917	84.1031	85.6739	0.334824	Up-regulated
ENSMUSG00000031604	Msmo1	83.2416	72.7287	69.3358	92.29	88.0444	103.786	0.337209	Up-regulated
ENSMUSG00000044674	Fzd1	128.794	115.452	128.287	155.06	153.839	162.791	0.34257	Up-regulated
ENSMUSG00000052397	Ezr	45.253	42.5508	43.2204	52.8356	60.8047	52.3377	0.343967	Up-regulated
ENSMUSG00000002763	Pex6	58.3289	49.0606	49.482	73.6374	63.4746	61.7089	0.344303	Up-regulated
ENSMUSG00000037353	Letmd1	25.7673	30.7814	30.0863	35.7644	39.5405	34.6696	0.346143	Up-regulated
ENSMUSG00000034687	Fras1	40.1679	37.7223	41.9222	55.228	51.8731	45.3742	0.349315	Up-regulated
ENSMUSG00000035305	Ror1	42.0054	37.7223	37.3406	49.3484	50.2838	49.5227	0.352122	Up-regulated
ENSMUSG00000070407	Hs3st3b1	44.4838	42.8957	40.7386	51.1326	60.1054	52.0414	0.353034	Up-regulated
ENSMUSG00000024053	Emilin2	63.1149	64.5806	52.3455	73.313	72.8194	83.6367	0.35465	Up-regulated
ENSMUSG00000031066	Usp11	58.7135	51.3024	51.5819	69.623	69.037	67.7464	0.355606	Up-regulated
ENSMUSG00000048763	Hoxb3	43.2873	45.0081	38.9441	50.8082	57.7215	54.0045	0.356454	Up-regulated
ENSMUSG00000039323	Igfbp2	100.975	83.8514	91.7096	115.849	108.323	130.233	0.360244	Up-regulated
ENSMUSG00000041974	Spidr	29.4422	27.505	28.1772	34.7912	36.2667	38.3366	0.364181	Up-regulated
ENSMUSG00000042599	Kdm7a	52.0901	55.0099	54.7127	61.1888	74.8536	71.969	0.364618	Up-regulated
ENSMUSG00000042742	Bmt2	39.2278	40.2228	38.2569	48.0508	52.5724	51.3747	0.371532	Up-regulated
ENSMUSG00000019539	Rcn3	94.5228	82.9029	102.782	110.091	133.91	119.64	0.377747	Up-regulated
ENSMUSG00000036502	Tmem255a	34.3991	32.5921	36.0424	39.3733	48.2814	46.0409	0.378176	Up-regulated
ENSMUSG00000049878	Rlf	75.4644	79.4109	74.2229	84.7073	108.228	104.564	0.379119	Up-regulated
ENSMUSG00000019055	Plod1	33.4163	35.8686	38.8296	43.4688	49.3621	48.0411	0.383479	Up-regulated
ENSMUSG00000031586	Rbpms	55.1668	41.6886	48.1838	56.5662	73.6776	58.7827	0.384887	Up-regulated
ENSMUSG00000020523	Fam114a2	45.1248	40.8263	42.7622	50.3216	58.9294	58.7457	0.386905	Up-regulated
ENSMUSG00000020427	Igfbp3	58.9272	49.5779	56.9272	60.54	82.1324	73.4506	0.387931	Up-regulated
ENSMUSG00000034573	Ptpn13	99.6506	90.8785	96.1386	113.903	150.025	111.898	0.39271	Up-regulated
ENSMUSG00000029385	Ccng2	35.9375	31.4712	39.2114	47.1587	46.1518	46.7076	0.394134	Up-regulated
ENSMUSG00000005374	Tbl2	40.0824	37.7223	38.2569	47.6048	49.2032	55.7825	0.39695	Up-regulated
ENSMUSG00000020577	Tspan13	25.2545	22.7627	24.2446	29.0332	36.9024	29.1506	0.399233	Up-regulated
ENSMUSG00000028093	Acp6	18.6738	19.7018	20.8466	25.5866	25.0784	27.6319	0.40374	Up-regulated
ENSMUSG00000070720	Tmem200b	28.1603	22.6334	20.5793	29.9253	33.4696	30.7804	0.404011	Up-regulated
ENSMUSG00000027353	Mcm8	25.0408	34.101	29.9335	39.0489	42.9733	36.2993	0.411652	Up-regulated
ENSMUSG00000047153	Khnyn	124.82	116.228	116.794	144.315	166.267	165.421	0.413814	Up-regulated
ENSMUSG00000051790	Nlgn2	39.8688	28.9708	40.3568	50.1594	51.0785	44.1519	0.414683	Up-regulated
ENSMUSG00000021559	Dapk1	55.7223	43.3268	55.5527	61.9592	79.2718	65.0055	0.417836	Up-regulated
ENSMUSG00000037071	Scd1	107.129	110.192	97.2458	119.499	154.094	146.309	0.418794	Up-regulated
ENSMUSG00000026837	Col5a1	79.1393	66.8655	71.3212	95.6556	104.604	89.8964	0.419461	Up-regulated
ENSMUSG00000045294	Insig1	93.3263	88.8523	74.5284	105.428	109.15	128.566	0.421378	Up-regulated
ENSMUSG00000013846	St3gal1	37.1767	29.7468	35.8515	40.387	52.5088	45.0038	0.426661	Up-regulated
ENSMUSG00000063524	Eno1	1888.7	2043.69	1786.35	2471.11	2810.3	2400.35	0.427598	Up-regulated
ENSMUSG00000023906	Cldn6	33.9718	29.6605	35.1261	42.5767	45.8657	44.7815	0.433571	Up-regulated
ENSMUSG00000024038	Ndufv3	34.6128	35.3512	36.1951	39.9004	53.6848	49.856	0.436784	Up-regulated
ENSMUSG00000031734	Irx3	147.297	123.169	116.985	175.902	171.353	176.533	0.437697	Up-regulated
ENSMUSG00000020308	Tpgs1	30.1687	29.4019	29.2845	36.2915	43.6726	40.1515	0.438119	Up-regulated
ENSMUSG00000029386	Tctn2	14.8707	14.9165	17.9067	22.0182	22.9488	19.7424	0.440958	Up-regulated
ENSMUSG00000049577	Zfpm1	52.0901	39.5761	35.8897	49.0645	66.1763	57.8197	0.443603	Up-regulated
ENSMUSG00000017491	Rarb	28.5876	23.237	24.4355	28.5872	38.6505	36.4105	0.446112	Up-regulated
ENSMUSG00000041992	Rapgef5	24.3571	23.4956	24.7028	27.8979	35.6945	35.077	0.446287	Up-regulated
ENSMUSG00000032231	Anxa2	31.9634	28.7121	37.1878	39.6977	47.0418	46.7076	0.448723	Up-regulated
ENSMUSG00000031737	Irx5	35.8947	30.1348	28.6736	46.7127	41.6701	40.633	0.448762	Up-regulated
ENSMUSG00000034522	Zfp395	52.2183	47.5948	52.6128	65.2031	72.3108	70.7467	0.452358	Up-regulated
ENSMUSG00000038291	Snx25	15.0416	15.8218	15.5013	19.5042	21.6456	22.5945	0.461647	Up-regulated
ENSMUSG00000041817	Fam169a	26.8356	26.3841	23.4047	29.1954	39.2545	37.2253	0.467535	Up-regulated
ENSMUSG00000038235	F11r	30.2541	27.893	32.9498	38.3596	50.856	36.8549	0.470997	Up-regulated
ENSMUSG00000031274	Col4a5	18.9729	18.6672	19.0903	23.9646	31.3082	23.1871	0.471025	Up-regulated
ENSMUSG00000016386	Mpped2	27.0065	17.3738	21.6484	33.1693	31.8803	26.5578	0.474973	Up-regulated
ENSMUSG00000063406	Tmed5	27.9893	29.5743	27.1845	38.6029	40.5576	38.4847	0.476001	Up-regulated
ENSMUSG00000035493	Tgfbi	27.1774	20.521	27.49	36.4537	39.0002	29.2247	0.479175	Up-regulated
ENSMUSG00000061048	Cdh3	67.7727	54.8806	66.2814	96.2638	83.8806	83.3033	0.481509	Up-regulated
ENSMUSG00000020766	Galk1	150.843	153.821	137.068	165.562	216.106	234.353	0.481719	Up-regulated
ENSMUSG00000063415	Cyp26b1	75.9772	65.2273	85.5626	112.119	95.196	111.009	0.490908	Up-regulated
ENSMUSG00000022346	Myc	59.3118	54.3633	40.7768	56.3229	77.0786	83.8959	0.495474	Up-regulated
ENSMUSG00000026600	Soat1	53.8421	60.5713	56.7363	72.9886	85.3427	82.7847	0.496685	Up-regulated
ENSMUSG00000053470	Kdm3a	77.8574	86.3518	91.366	107.861	120.942	131.493	0.496964	Up-regulated
ENSMUSG00000075394	Hoxc4	31.5361	25.7805	30.0099	36.8592	47.8364	38.744	0.502135	Up-regulated
ENSMUSG00000026640	Plxna2	93.1981	70.53	70.6721	101.819	124.724	105.305	0.504349	Up-regulated
ENSMUSG00000052727	Map1b	77.6864	95.5776	84.5317	123.229	114.362	127.64	0.504466	Up-regulated
ENSMUSG00000040152	Thbs1	34.6982	35.1788	36.5388	38.7245	49.3939	62.709	0.505026	Up-regulated
ENSMUSG00000032294	Pkm	2886.92	3250.59	2972.74	3717.35	4482.95	4760.51	0.510193	Up-regulated
ENSMUSG00000029381	Shroom3	69.2255	55.6135	50.8183	80.0847	104.541	67.7464	0.525643	Up-regulated
ENSMUSG00000022893	Adamts1	53.6712	45.2237	43.7549	61.9997	86.3916	56.8937	0.527905	Up-regulated
ENSMUSG00000069833	Ahnak	53.6712	56.7775	61.0888	86.4509	88.7755	72.4505	0.531566	Up-regulated
ENSMUSG00000025608	Podxl	64.9524	46.9913	55.2472	79.071	92.0493	70.154	0.531768	Up-regulated
ENSMUSG00000001661	Hoxc6	24.8699	25.8667	27.6809	34.2235	40.3987	38.8181	0.534721	Up-regulated
ENSMUSG00000003534	Ddr1	25.5964	20.4347	23.9392	39.2516	36.1077	25.9651	0.5362	Up-regulated
ENSMUSG00000004319	Clcn3	27.6048	27.0307	28.2918	31.5473	45.7068	42.7814	0.536203	Up-regulated
ENSMUSG00000054889	Dsp	47.0477	37.6361	42.724	68.5282	63.2839	53.1156	0.539715	Up-regulated
ENSMUSG00000032579	Hemk1	8.76002	9.78625	13.0959	15.6925	15.7971	14.742	0.546095	Up-regulated
ENSMUSG00000027276	Jag1	15.6826	13.7525	15.8449	20.3963	25.3962	20.2239	0.546567	Up-regulated
ENSMUSG00000025921	Rdh10	34.3136	31.4281	29.7044	37.873	55.4648	45.7816	0.546889	Up-regulated
ENSMUSG00000024331	Dsc2	9.87105	7.93247	9.35423	13.3407	14.5575	11.7788	0.549176	Up-regulated
ENSMUSG00000020733	Slc9a3r1	32.6044	33.1094	31.0408	45.0096	52.032	45.4112	0.561207	Up-regulated
ENSMUSG00000038587	Akap12	37.2194	26.5134	27.9863	41.9684	52.9856	40.2626	0.563379	Up-regulated
ENSMUSG00000000690	Hoxb6	18.5883	20.1761	14.0504	21.6533	31.9121	24.4095	0.566387	Up-regulated
ENSMUSG00000008668	Rps18	361.511	353.426	360.233	568.338	411.87	609.125	0.566557	Up-regulated
ENSMUSG00000022051	Bnip3l	134.733	133.645	133.708	158.75	227.358	213.277	0.5776	Up-regulated
ENSMUSG00000036432	Siah2	6.53797	7.50136	7.10158	9.89401	10.3619	11.2602	0.577731	Up-regulated
ENSMUSG00000011752	Pgam1	921.768	973.021	892.126	1163.56	1495.67	1502.24	0.580043	Up-regulated
ENSMUSG00000032374	Plod2	42.0908	46.6464	51.1237	57.6204	74.0908	77.9325	0.585353	Up-regulated
ENSMUSG00000032373	Car12	17.0927	17.8049	11.836	19.8691	22.5038	27.706	0.588494	Up-regulated
ENSMUSG00000051910	Sox6	23.3316	23.7112	18.3648	31.2229	39.763	27.4838	0.594207	Up-regulated
ENSMUSG00000027254	Map1a	10.8966	10.0018	8.17063	15.3682	16.9414	11.4454	0.594254	Up-regulated
ENSMUSG00000042249	Grk3	5.42694	5.64757	5.498	8.83973	8.0416	8.14883	0.59568	Up-regulated
ENSMUSG00000051920	Rspo2	28.3739	20.2192	24.3974	37.4269	44.3401	28.4098	0.596759	Up-regulated
ENSMUSG00000033434	Gtpbp6	23.0324	24.2716	23.0992	36.1699	34.0735	36.4845	0.601887	Up-regulated
ENSMUSG00000017009	Sdc4	8.76002	8.75158	9.92694	14.3139	12.2054	15.2235	0.604791	Up-regulated
ENSMUSG00000097391	Mirg	5.59787	6.38046	7.2543	9.97511	9.09051	10.2972	0.609253	Up-regulated
ENSMUSG00000035637	Grhpr	40.7234	47.1206	45.6257	54.2143	72.438	77.0065	0.611451	Up-regulated
ENSMUSG00000028039	Efna3	8.28997	7.11335	10.156	12.6514	13.5086	12.927	0.612524	Up-regulated
ENSMUSG00000029648	Flt1	26.4937	30.0054	28.6736	34.0208	48.0271	48.1152	0.614235	Up-regulated
ENSMUSG00000033773	Rpap2	13.1187	15.2614	13.325	21.9777	20.5649	21.224	0.614489	Up-regulated
ENSMUSG00000030067	Foxp1	37.1767	22.1592	27.1082	42.5361	53.6531	36.003	0.615923	Up-regulated
ENSMUSG00000087370	Tmem170b	7.26441	6.81158	7.94155	10.9888	12.9683	9.92676	0.623838	Up-regulated
ENSMUSG00000029168	Dpysl5	12.264	10.1743	11.8741	16.7063	18.2764	17.8534	0.624714	Up-regulated
ENSMUSG00000000093	Tbx2	65.9352	43.1112	48.3365	92.2089	91.5725	59.7087	0.63263	Up-regulated
ENSMUSG00000026199	Ankzf1	20.4258	18.8396	19.243	26.8436	31.1175	32.7064	0.63471	Up-regulated
ENSMUSG00000024501	Dpysl3	59.1836	48.3708	52.0019	78.9493	89.4112	79.303	0.636948	Up-regulated
ENSMUSG00000054850	Smim10l2a	5.6406	5.47513	6.83431	9.48852	10.2348	8.25995	0.640816	Up-regulated
ENSMUSG00000038412	Higd1a	44.142	48.069	47.4966	58.1881	76.6018	83.081	0.642935	Up-regulated
ENSMUSG00000023951	Vegfa	46.3213	43.2837	47.2293	75.4215	64.8732	73.1913	0.643131	Up-regulated
ENSMUSG00000046329	Slc25a23	9.401	7.50136	10.0033	15.6925	14.9389	11.5195	0.64822	Up-regulated
ENSMUSG00000039252	Lgi2	12.5204	11.9418	10.6524	16.9496	21.0417	17.3348	0.660269	Up-regulated
ENSMUSG00000021130	Galnt16	7.73446	6.59602	7.40702	11.3538	11.9829	11.1491	0.667662	Up-regulated
ENSMUSG00000003153	Slc2a3	104.907	103.079	127.408	159.358	174.913	198.35	0.668712	Up-regulated
ENSMUSG00000041912	Tdrkh	3.97406	3.53512	3.58897	5.59579	6.32521	5.70418	0.670685	Up-regulated
ENSMUSG00000052852	Reep1	18.1183	19.6156	16.9903	23.9646	30.6407	32.6324	0.676049	Up-regulated
ENSMUSG00000031987	Egln1	136.186	118.556	124.201	174.078	209.304	223.167	0.680741	Up-regulated
ENSMUSG00000035279	Ssc5d	3.93133	5.25957	3.81805	6.89337	6.86556	7.14875	0.687748	Up-regulated
ENSMUSG00000000628	Hk2	114.735	146.018	122.483	159.683	217.854	240.872	0.691726	Up-regulated
ENSMUSG00000040310	Alx4	99.4369	83.1185	90.1824	132.636	151.932	155.42	0.69218	Up-regulated
ENSMUSG00000017314	Mpp2	24.699	21.1245	25.6191	33.2909	42.433	39.8552	0.696079	Up-regulated
ENSMUSG00000029765	Plxna4	18.7165	12.0711	15.8831	26.6408	30.005	19.1127	0.701454	Up-regulated
ENSMUSG00000063229	Ldha	1644.53	1922.07	1652.95	2333.16	2954.48	3194.79	0.702058	Up-regulated
ENSMUSG00000020704	Asic2	3.33308	3.57823	3.35989	5.31195	6.45235	4.92634	0.704412	Up-regulated
ENSMUSG00000008496	Pou2f2	4.48684	3.96623	6.45251	7.6638	8.2641	8.48219	0.709358	Up-regulated
ENSMUSG00000003227	Edar	6.40977	5.47513	5.76526	7.78545	10.648	10.3712	0.710321	Up-regulated
ENSMUSG00000070327	Rnf213	9.78559	15.9512	10.8051	17.7606	26.8583	15.2235	0.714232	Up-regulated
ENSMUSG00000040856	Dlk1	367.237	281.128	268.638	463.194	564.025	478.411	0.717801	Up-regulated
ENSMUSG00000051279	Gdf6	8.4609	4.52668	5.498	8.71808	11.0294	10.8157	0.729435	Up-regulated
ENSMUSG00000037239	Spred3	5.72606	6.38046	7.29248	12.6919	9.63085	9.9638	0.733269	Up-regulated
ENSMUSG00000000120	Ngfr	39.6124	41.085	30.9644	46.4289	74.0272	64.8573	0.733676	Up-regulated
ENSMUSG00000021268	Meg3	66.5762	71.5215	101.866	156.236	112.423	130.9	0.737108	Up-regulated
ENSMUSG00000030022	Adamts9	26.8783	23.4525	25.0846	32.6827	53.3352	39.4478	0.737111	Up-regulated
ENSMUSG00000024245	Tmem178	3.84586	3.27645	3.81805	5.83909	6.83377	5.59306	0.741665	Up-regulated
ENSMUSG00000055675	Kbtbd11	20.8531	17.8912	20.8466	24.3701	35.9488	39.4848	0.74607	Up-regulated
ENSMUSG00000097451	Rian	208.104	207.279	206.098	314.865	387.459	339.51	0.747128	Up-regulated
ENSMUSG00000020911	Krt19	10.9821	8.57914	8.17063	12.8947	18.8803	14.9272	0.756693	Up-regulated
ENSMUSG00000036427	Gpi1	369.63	327.645	313.958	527.221	589.866	593.383	0.760542	Up-regulated
ENSMUSG00000005124	Wisp1	9.44373	6.63913	6.68159	12.2053	14.2397	12.038	0.761757	Up-regulated
ENSMUSG00000026147	Col9a1	23.2034	19.8312	26.6118	41.8873	44.4354	31.7064	0.762148	Up-regulated
ENSMUSG00000062070	Pgk1	1029.92	1076.44	970.625	1401.66	1892.61	1983.35	0.779931	Up-regulated
ENSMUSG00000036242	3632451O06Rik	6.62343	5.38891	5.65072	9.24522	10.2666	10.9268	0.788006	Up-regulated
ENSMUSG00000021831	Ero1l	64.1405	58.9762	58.378	83.9774	104.191	124.751	0.78806	Up-regulated
ENSMUSG00000038721	Hoxb7	7.90539	10.0449	8.78152	14.4355	16.56	15.1494	0.790237	Up-regulated
ENSMUSG00000018906	P4ha2	14.9989	13.1489	15.8067	21.1667	27.3351	27.9653	0.800636	Up-regulated
ENSMUSG00000001493	Meox1	18.9729	21.8143	20.0448	28.0601	42.8779	35.3733	0.808154	Up-regulated
ENSMUSG00000041957	Pkp2	2.22205	2.75912	2.59628	3.93327	4.92667	4.44482	0.815015	Up-regulated
ENSMUSG00000032565	Nudt16	2.05113	1.94001	2.71082	3.64943	4.41811	3.77809	0.81991	Up-regulated
ENSMUSG00000049556	Lingo1	3.8886	4.56979	3.58897	7.13666	7.37412	6.77835	0.825023	Up-regulated
ENSMUSG00000019916	P4ha1	80.7204	97.259	103.431	136.205	175.93	188.164	0.831236	Up-regulated
ENSMUSG00000006651	Aplp1	5.34148	4.18179	6.41433	8.79918	10.934	8.63035	0.831614	Up-regulated
ENSMUSG00000028645	Slc2a1	153.621	154.683	173.645	225.129	298.842	338.584	0.841116	Up-regulated
ENSMUSG00000030695	Aldoa	681.273	785.573	684.92	1073.74	1331.22	1451.42	0.843303	Up-regulated
ENSMUSG00000002107	Celf2	11.7085	12.028	11.5305	18.166	21.582	23.5205	0.845808	Up-regulated
ENSMUSG00000044337	Ackr3	16.9645	13.2352	15.8449	28.4655	29.4965	24.7799	0.847491	Up-regulated
ENSMUSG00000029544	Cabp1	9.78559	8.27736	7.13976	12.0431	18.5942	14.6309	0.849935	Up-regulated
ENSMUSG00000048377	Foxi2	4.7005	3.88001	2.44355	5.92019	6.32521	7.59323	0.853977	Up-regulated
ENSMUSG00000037818	Abhd18	4.44411	4.95779	4.92529	6.81227	8.55016	10.5564	0.856884	Up-regulated
ENSMUSG00000064193	Gm4735	316.002	340.277	307.735	402.208	457.163	892.223	0.863402	Up-regulated
ENSMUSG00000032114	Slc37a4	6.40977	6.81158	7.17794	9.24522	12.8729	15.1494	0.871128	Up-regulated
ENSMUSG00000020277	Pfkl	333.992	399.555	377.491	543.806	718.436	776.917	0.877344	Up-regulated
ENSMUSG00000049971	Glt1d1	3.8886	2.93156	3.58897	5.96073	6.96091	6.1857	0.878263	Up-regulated
ENSMUSG00000019850	Tnfaip3	2.60664	4.13868	3.01626	5.14975	5.88022	6.88947	0.879032	Up-regulated
ENSMUSG00000090698	Apold1	6.02519	6.16491	6.75795	9.00193	13.89	11.964	0.881852	Up-regulated
ENSMUSG00000028527	Ak4	69.0119	75.2722	77.4683	106.482	151.455	154.939	0.898128	Up-regulated
ENSMUSG00000053007	Creb5	1.79474	1.59512	1.83267	3.73053	3.68706	2.33353	0.900375	Up-regulated
ENSMUSG00000047759	Hs3st3a1	10.1702	6.38046	7.97973	17.7606	16.3057	11.8899	0.907988	Up-regulated
ENSMUSG00000056735	A930024E05Rik	3.7604	2.62979	3.47443	5.67689	6.42057	6.44499	0.91144	Up-regulated
ENSMUSG00000035165	Kcne3	5.68333	5.34579	6.33797	9.16412	13.0954	10.4083	0.913612	Up-regulated
ENSMUSG00000014603	Alx3	66.3625	48.457	42.4186	86.2887	115.316	95.2673	0.920036	Up-regulated
ENSMUSG00000029844	Hoxa1	6.28158	5.25957	3.55079	6.65007	14.0172	7.81547	0.922031	Up-regulated
ENSMUSG00000032013	Trim29	7.64899	6.81158	7.59792	13.5029	13.6993	14.6309	0.924354	Up-regulated
ENSMUSG00000031548	Sfrp1	155.928	73.0736	104.767	223.345	244.49	164.606	0.925224	Up-regulated
ENSMUSG00000037990	Sh3rf3	1.32469	1.42267	1.41268	2.14911	2.35209	3.40769	0.925977	Up-regulated
ENSMUSG00000024529	Lox	4.87143	2.62979	3.51261	7.17721	8.61373	5.18562	0.932802	Up-regulated
ENSMUSG00000059040	Eno1b	232.974	288.285	253.48	323.299	368.038	795.733	0.942293	Up-regulated
ENSMUSG00000030630	Fah	2.22205	1.59512	1.03087	3.77108	2.89243	2.62985	0.944074	Up-regulated
ENSMUSG00000023456	Tpi1	571.068	599.117	585.995	895.773	1235.74	1245.47	0.944699	Up-regulated
ENSMUSG00000029217	Tec	2.73484	2.02623	1.67994	3.40613	5.05381	3.88922	0.947965	Up-regulated
ENSMUSG00000038807	Rap1gap2	4.10225	2.37112	2.09993	5.14975	7.11984	4.22258	0.950832	Up-regulated
ENSMUSG00000028943	Espn	5.72606	7.24269	6.71977	9.28577	15.9878	12.9641	0.960362	Up-regulated
ENSMUSG00000025105	Bnc1	10.683	6.63913	6.98704	17.72	17.291	12.2973	0.964234	Up-regulated
ENSMUSG00000063506	Arhgap22	2.9485	1.76756	2.67264	5.2714	5.33988	3.85218	0.968685	Up-regulated
ENSMUSG00000024965	Fermt3	4.44411	2.97468	3.81805	4.62261	7.34233	10.0008	0.969066	Up-regulated
ENSMUSG00000039542	Ncam1	14.4006	11.1227	13.8977	25.7893	30.7043	21.2981	0.9827	Up-regulated
ENSMUSG00000032238	Rora	1.79474	1.59512	2.32901	3.36558	3.90955	4.07442	0.985008	Up-regulated
ENSMUSG00000046413	Irx3os	1.32469	1.29334	1.14542	2.3924	2.60637	2.44465	0.987445	Up-regulated
ENSMUSG00000003955	Fam162a	69.1401	69.3229	74.7956	105.509	152.028	165.199	0.988556	Up-regulated
ENSMUSG00000001657	Hoxc8	10.7257	11.8987	10.4996	21.4911	22.3448	22.8538	1.01221	Up-regulated
ENSMUSG00000028525	Pde4b	3.50401	4.18179	4.58166	7.21776	9.37657	8.14883	1.01298	Up-regulated
ENSMUSG00000046714	Foxc2	8.07631	4.78535	4.23804	9.48852	14.3668	10.6305	1.01758	Up-regulated
ENSMUSG00000007655	Cav1	7.00802	7.63069	12.2941	16.0169	17.5453	21.187	1.02156	Up-regulated
ENSMUSG00000034205	Loxl2	91.2324	73.7633	78.8428	128.947	181.397	184.941	1.02434	Up-regulated
ENSMUSG00000026773	Pfkfb3	42.6464	45.1375	40.7386	66.1358	91.2865	104.157	1.02728	Up-regulated
ENSMUSG00000031303	Map3k15	1.15376	1.72445	1.29814	2.43295	2.73351	3.33361	1.02744	Up-regulated
ENSMUSG00000036139	Hoxc9	4.74323	5.38891	5.42163	9.81291	10.7433	11.1861	1.0301	Up-regulated
ENSMUSG00000071719	Tmem28	7.90539	9.70003	8.66698	14.395	21.8999	17.4459	1.03553	Up-regulated
ENSMUSG00000002944	Cd36	1.02556	1.164	0.801791	1.45977	2.73351	1.88905	1.03733	Up-regulated
ENSMUSG00000000794	Kcnn3	1.66654	1.37956	1.25996	2.3924	4.38633	2.03721	1.04246	Up-regulated
ENSMUSG00000073125	Xlr3b	3.03396	3.70757	2.32901	8.63698	6.45235	3.59289	1.04524	Up-regulated
ENSMUSG00000090996	Gm20458	1.70927	1.63823	2.13811	3.08174	4.29097	4.00034	1.05134	Up-regulated
ENSMUSG00000032172	Olfm2	1.15376	0.991559	0.916333	1.94636	2.41566	1.96313	1.05295	Up-regulated
ENSMUSG00000067279	Ppp1r3c	1.752	1.68134	2.17629	3.16284	4.16383	4.37074	1.05886	Up-regulated
ENSMUSG00000000594	Gm2a	2.8203	3.36268	3.70351	6.28513	7.88268	6.51907	1.06558	Up-regulated
ENSMUSG00000055069	Rab39	0.512782	0.68978	0.839971	1.25703	1.30318	1.77793	1.07453	Up-regulated
ENSMUSG00000082935	Gm7658	1.79474	5.0009	5.15437	8.55588	10.5844	6.07458	1.07552	Up-regulated
ENSMUSG00000029436	Mmp17	5.72606	5.86313	5.76526	10.5428	12.3961	13.6678	1.07895	Up-regulated
ENSMUSG00000072762	4930522L14Rik	2.8203	2.80223	3.43625	7.17721	5.97558	6.03754	1.07926	Up-regulated
ENSMUSG00000056671	Prelid2	4.48684	5.21646	4.84893	7.70435	11.6651	11.3713	1.08179	Up-regulated
ENSMUSG00000036098	Myrf	52.1328	23.1507	32.6825	76.8813	96.8806	54.3379	1.08219	Up-regulated
ENSMUSG00000052415	Tchh	1.23922	1.164	0.801791	1.33812	3.14671	2.25945	1.08674	Up-regulated
ENSMUSG00000056648	Hoxb8	22.5624	29.833	19.663	42.9416	61.3132	48.7448	1.08934	Up-regulated
ENSMUSG00000009876	Cox4i2	4.05952	3.70757	2.67264	5.47414	8.51838	8.14883	1.09125	Up-regulated
ENSMUSG00000056445	Hoxaas2	2.77757	2.58667	3.43625	6.36623	6.57949	6.0005	1.10364	Up-regulated
ENSMUSG00000045915	Ccdc42	0.982832	0.431112	0.687249	1.58142	1.62103	1.37049	1.11958	Up-regulated
ENSMUSG00000044533	Rps2	1730.98	854.551	794.193	2659.1	2760.05	2000.95	1.13834	Up-regulated
ENSMUSG00000014813	Stc1	4.87143	4.39735	4.65802	9.52907	8.64552	12.4825	1.13876	Up-regulated
ENSMUSG00000055891	Ubl4b	1.41015	1.29334	0.954513	2.5546	2.66994	2.81505	1.14203	Up-regulated
ENSMUSG00000040280	Ndufa4l2	2.52118	2.37112	1.98539	3.20339	6.80199	5.18562	1.14996	Up-regulated
ENSMUSG00000022371	Col14a1	6.96529	7.80313	5.498	11.1916	20.8192	13.0011	1.15563	Up-regulated
ENSMUSG00000031465	Angpt2	2.26479	0.732891	1.03087	2.7168	4.00491	2.25945	1.16345	Up-regulated
ENSMUSG00000022803	Popdc2	2.39298	1.12089	1.29814	2.67625	5.0856	2.96321	1.16401	Up-regulated
ENSMUSG00000037386	Rims2	1.15376	0.560446	0.916333	1.94636	2.73351	1.25936	1.17707	Up-regulated
ENSMUSG00000029456	Acad10	1.8802	1.98312	1.90903	4.09547	5.18095	3.77809	1.18071	Up-regulated
ENSMUSG00000061762	Tac1	0.726441	0.732891	0.72543	2.10856	1.2714	1.62977	1.18403	Up-regulated
ENSMUSG00000048826	Dact2	4.23045	2.02623	3.62715	7.09611	11.3155	4.03738	1.18513	Up-regulated
ENSMUSG00000025791	Pgm2	46.9623	50.6557	54.0254	75.7459	127.045	142.382	1.18765	Up-regulated
ENSMUSG00000035934	Pknox2	5.21328	3.4489	4.23804	8.02874	12.8411	8.44515	1.18773	Up-regulated
ENSMUSG00000044364	Tmem74b	0.9401	0.991559	1.25996	2.5546	2.28852	2.48169	1.18874	Up-regulated
ENSMUSG00000031825	Crispld2	8.41817	3.27645	6.14706	12.8136	18.4989	9.37116	1.19161	Up-regulated
ENSMUSG00000061740	Cyp2d22	0.854636	0.68978	0.458166	1.29757	1.87531	1.37049	1.19711	Up-regulated
ENSMUSG00000022754	Tmem45a	2.8203	2.06934	2.749	5.3525	5.84844	6.33387	1.19805	Up-regulated
ENSMUSG00000024511	Rab27b	1.79474	0.776002	2.06175	2.27076	3.68706	4.7041	1.19837	Up-regulated
ENSMUSG00000115801	AC160336.1	2.9485	2.19867	3.70351	4.58206	7.69197	8.25995	1.21284	Up-regulated
ENSMUSG00000025020	Slit1	1.41015	1.94001	1.60358	3.73053	4.32276	3.44473	1.21749	Up-regulated
ENSMUSG00000004558	Ndrg2	2.56391	1.33645	2.21447	4.13602	5.02203	5.0745	1.21849	Up-regulated
ENSMUSG00000052336	Cx3cr1	0.47005	0.431112	1.29814	2.02746	1.46211	1.74089	1.22138	Up-regulated
ENSMUSG00000024924	Vldlr	5.46967	7.07024	8.47608	11.2727	17.0685	20.7054	1.22219	Up-regulated
ENSMUSG00000023284	Zfp605	5.72606	5.47513	6.75795	12.7325	14.8754	14.2975	1.22237	Up-regulated
ENSMUSG00000028005	Gucy1b3	1.02556	0.862225	0.801791	1.17593	2.3203	2.77801	1.22809	Up-regulated
ENSMUSG00000094344	Gm11942	0.811904	1.03467	0.801791	2.31131	1.39854	2.62985	1.25237	Up-regulated
ENSMUSG00000038738	Shank1	2.90576	1.25023	2.09993	5.67689	5.94379	3.33361	1.25836	Up-regulated
ENSMUSG00000045667	Smtnl2	7.26441	6.38046	8.36153	16.7468	22.5991	13.3345	1.26028	Up-regulated
ENSMUSG00000035403	Crb2	17.1782	12.0711	13.2486	30.4119	43.9586	27.3727	1.26258	Up-regulated
ENSMUSG00000028871	Rspo1	3.71767	2.45734	3.05444	6.48787	9.47193	6.14866	1.2636	Up-regulated
ENSMUSG00000022639	Dubr	0.854636	0.905336	1.10724	1.25703	2.92422	2.70393	1.26505	Up-regulated
ENSMUSG00000066487	Gm5786	1.49561	0.776002	1.33632	3.04119	3.62349	2.07425	1.2749	Up-regulated
ENSMUSG00000041757	Plekha6	8.84549	7.50136	4.92529	13.6651	22.2495	15.4828	1.27815	Up-regulated
ENSMUSG00000074207	Adh1	2.56391	0.991559	1.03087	3.00064	5.53059	2.55577	1.28132	Up-regulated
ENSMUSG00000050914	Ankrd37	2.64937	3.27645	4.65802	6.89337	8.93158	10.112	1.28982	Up-regulated
ENSMUSG00000031557	Plekha2	12.435	8.4498	11.4923	18.531	34.5185	26.8171	1.30446	Up-regulated
ENSMUSG00000020788	Atp2a3	2.26479	1.20711	1.71812	2.3924	4.73596	5.74122	1.31234	Up-regulated
ENSMUSG00000046318	Ccbe1	3.6322	3.92312	2.21447	7.62325	9.72621	6.81539	1.31362	Up-regulated
ENSMUSG00000004267	Eno2	0.683709	0.431112	0.687249	1.21648	1.14426	2.18537	1.32226	Up-regulated
ENSMUSG00000021765	Fst	1.36742	1.76756	0.572708	2.06801	3.97312	3.18545	1.32822	Up-regulated
ENSMUSG00000070867	Trabd2b	6.87982	2.97468	4.19986	10.0968	18.2764	7.29691	1.34686	Up-regulated
ENSMUSG00000024064	Galnt14	0.811904	0.646669	0.610888	1.90581	1.49389	1.88905	1.3481	Up-regulated
ENSMUSG00000022887	Masp1	1.23922	0.388001	0.458166	1.66252	2.3203	1.29641	1.34973	Up-regulated
ENSMUSG00000025161	Slc16a3	137.34	147.139	167.689	279.546	406.339	470.521	1.35574	Up-regulated
ENSMUSG00000020689	Itgb3	8.07631	5.86313	8.39971	8.02874	21.8681	27.3356	1.35776	Up-regulated
ENSMUSG00000029797	Sspo	0.384586	1.29334	0.610888	2.51405	1.43032	1.96313	1.36381	Up-regulated
ENSMUSG00000037161	Mgarp	3.11942	2.97468	3.51261	6.08238	11.1883	7.55619	1.37159	Up-regulated
ENSMUSG00000075297	H60b	0.598245	0.474224	0.458166	1.41922	1.43032	1.14824	1.38343	Up-regulated
ENSMUSG00000000320	Alox12	2.22205	1.46578	1.90903	3.56833	4.76775	6.29682	1.38699	Up-regulated
ENSMUSG00000033717	Adra2a	1.0683	0.732891	0.687249	1.98691	2.51101	2.00017	1.39159	Up-regulated
ENSMUSG00000040703	Cyp2s1	0.299123	0.474224	0.649069	1.05428	1.43032	1.37049	1.42335	Up-regulated
ENSMUSG00000090576	Gm17055	0.598245	0.34489	0.610888	1.05428	1.58925	1.55569	1.42788	Up-regulated
ENSMUSG00000019987	Arg1	7.60626	5.73379	5.84162	14.2328	22.3448	15.2235	1.43712	Up-regulated
ENSMUSG00000029546	Uncx	2.6921	2.88845	1.83267	4.46041	9.82156	5.70418	1.43738	Up-regulated
ENSMUSG00000098112	Bin2	1.28195	0.905336	1.60358	1.78417	3.71884	4.81522	1.44063	Up-regulated
ENSMUSG00000030256	Bhlhe41	1.11103	1.76756	1.48904	3.40613	3.71884	4.81522	1.44957	Up-regulated
ENSMUSG00000003541	Ier3	1.8802	2.11245	1.94721	4.66316	4.8631	6.74131	1.45341	Up-regulated
ENSMUSG00000034664	Itga2b	3.37581	2.41423	4.19986	4.37932	10.0123	13.0381	1.45593	Up-regulated
ENSMUSG00000040380	Cbln3	0.170927	0.474224	0.534527	1.17593	1.08069	1.07416	1.47221	Up-regulated
ENSMUSG00000069300	Hist1h2bj	0.170927	0.603557	0.610888	1.54087	1.2714	1.1112	1.47952	Up-regulated
ENSMUSG00000097439	Gm16754	0.47005	0.560446	0.954513	1.74362	1.97067	1.92609	1.48821	Up-regulated
ENSMUSG00000053835	H2-T24	0.9401	0.474224	0.419986	2.31131	1.77996	1.1112	1.50494	Up-regulated
ENSMUSG00000009350	Mpo	0.598245	0.258667	1.22178	1.86526	1.23961	2.96321	1.52128	Up-regulated
ENSMUSG00000006494	Pdk1	61.1492	84.5843	65.4414	153.235	222.717	232.205	1.52726	Up-regulated
ENSMUSG00000021221	Dpf3	1.92293	0.732891	0.954513	2.27076	5.46702	2.62985	1.52828	Up-regulated
ENSMUSG00000029309	Sparcl1	7.5208	6.1218	7.10158	16.5846	19.3571	23.8909	1.52954	Up-regulated
ENSMUSG00000024621	Csf1r	0.897368	0.301779	1.94721	3.16284	2.70172	3.33361	1.52968	Up-regulated
ENSMUSG00000020120	Plek	6.75163	2.75912	5.00165	7.13666	16.1786	18.5942	1.53149	Up-regulated
ENSMUSG00000036545	Adamts2	3.6322	1.42267	1.5654	6.20403	8.48659	4.40778	1.534	Up-regulated
ENSMUSG00000040258	Nxph4	1.15376	0.68978	0.649069	1.13538	2.89243	3.25953	1.5542	Up-regulated
ENSMUSG00000017390	Aldoc	1.45288	1.29334	1.67994	3.20339	5.68951	4.1485	1.55929	Up-regulated
ENSMUSG00000020108	Ddit4	39.4842	38.5414	57.2326	110.253	141.57	147.086	1.56075	Up-regulated
ENSMUSG00000005836	Gata6	20.7249	5.43202	7.90337	32.2772	43.8315	24.1502	1.56188	Up-regulated
ENSMUSG00000035105	Egln3	6.02519	6.29424	7.0634	13.8678	21.4867	22.0389	1.56694	Up-regulated
ENSMUSG00000027568	Ntsr1	0.384586	0.560446	0.687249	1.13538	2.41566	1.37049	1.5892	Up-regulated
ENSMUSG00000016255	Tubb1	2.13659	1.07778	1.90903	1.90581	5.97558	7.55619	1.59056	Up-regulated
ENSMUSG00000078566	Bnip3	55.295	60.442	67.7322	122.783	212.8	220.796	1.6012	Up-regulated
ENSMUSG00000026712	Mrc1	0.512782	0.34489	0.916333	2.18966	1.58925	1.77793	1.61698	Up-regulated
ENSMUSG00000050010	Shisa3	12.0504	6.46669	6.26161	21.856	35.8217	18.2608	1.6196	Up-regulated
ENSMUSG00000050423	Ppp1r3g	1.45288	1.50889	1.7563	2.96009	6.48414	5.0745	1.62234	Up-regulated
ENSMUSG00000110195	Pde2a	2.77757	0.905336	5.80344	12.2459	6.51592	10.6305	1.62733	Up-regulated
ENSMUSG00000024500	Ppp2r2b	4.74323	1.20711	1.90903	5.96073	14.3986	4.18554	1.64641	Up-regulated
ENSMUSG00000020875	Hoxb9	12.0076	24.9614	10.996	34.629	71.4526	44.1889	1.64864	Up-regulated
ENSMUSG00000019913	Sim1	2.73484	3.0609	1.10724	5.14975	11.1883	5.77826	1.68679	Up-regulated
ENSMUSG00000027070	Lrp2	1.11103	0.819114	0.878152	3.00064	4.70418	1.37049	1.69433	Up-regulated
ENSMUSG00000021196	Pfkp	6.70889	6.33735	8.55244	17.8822	22.6627	31.6323	1.73987	Up-regulated
ENSMUSG00000005125	Ndrg1	7.22168	7.41513	9.62149	18.4093	32.7703	30.2618	1.74699	Up-regulated
ENSMUSG00000015627	Gata5	4.35865	1.85378	1.83267	9.65071	12.8411	4.77818	1.76575	Up-regulated
ENSMUSG00000029373	Pf4	3.80313	1.12089	3.81805	5.14975	12.9365	11.7788	1.77089	Up-regulated
ENSMUSG00000022372	Sla	0.811904	0.388001	0.496347	1.17593	2.06602	2.59281	1.78369	Up-regulated
ENSMUSG00000053916	Nanp	1.53835	0.301779	2.06175	4.66316	4.70418	4.40778	1.80943	Up-regulated
ENSMUSG00000038550	Ciart	3.7604	3.62134	3.39807	10.9888	7.66018	19.5572	1.82629	Up-regulated
ENSMUSG00000043110	Lrrn4	2.6921	0.603557	0.72543	4.70371	7.18341	2.33353	1.82782	Up-regulated
ENSMUSG00000039109	F13a1	0.683709	0.172445	0.534527	1.62197	1.23961	2.14833	1.82955	Up-regulated
ENSMUSG00000021314	Amph	2.43571	1.85378	1.25996	3.93327	10.1394	5.6301	1.83427	Up-regulated
ENSMUSG00000084897	Gm14226	37.3903	30.3503	21.4956	83.7747	136.294	115.936	1.91575	Up-regulated
ENSMUSG00000033910	Gucy1a3	1.32469	0.474224	0.229083	1.82471	3.40099	2.55577	1.95311	Up-regulated
ENSMUSG00000005611	Mrvi1	0.640977	0.517335	0.72543	1.58142	3.1785	3.11137	2.05738	Up-regulated
ENSMUSG00000039114	Nrn1	0.726441	0.258667	0.72543	1.74362	2.956	2.51873	2.06591	Up-regulated
ENSMUSG00000056116	H2-T22	4.35865	0.603557	1.06905	10.4617	10.1712	5.00042	2.09279	Up-regulated
ENSMUSG00000012819	Cdh23	0.47005	0.560446	0.916333	2.91954	2.25673	3.37065	2.11053	Up-regulated
ENSMUSG00000068859	Sp9	0.512782	0.560446	0.878152	3.48723	2.25673	2.85209	2.11558	Up-regulated
ENSMUSG00000013584	Aldh1a2	18.9302	2.50045	8.32335	39.3327	57.054	35.5956	2.15288	Up-regulated
ENSMUSG00000048138	Dmrt2	0.640977	5.13024	1.06905	11.9215	7.4059	11.7788	2.18677	Up-regulated
ENSMUSG00000030790	Adm	0.982832	1.12089	0.878152	3.28449	5.05381	5.37082	2.20383	Up-regulated
ENSMUSG00000020303	Stc2	3.93133	4.65601	5.15437	13.9895	22.1859	27.1875	2.20426	Up-regulated
ENSMUSG00000029372	Ppbp	1.79474	0.646669	1.03087	2.7979	6.7702	6.48203	2.20992	Up-regulated
ENSMUSG00000114184	Gm7143	1.66654	0.819114	0.534527	3.97382	9.75799	1.07416	2.2958	Up-regulated
ENSMUSG00000010797	Wnt2	8.16178	0.603557	2.40537	17.8822	29.3693	10.0749	2.36336	Up-regulated
ENSMUSG00000037335	Hand1	2.30752	0.215556	0.687249	4.50096	10.6798	2.29649	2.44623	Up-regulated
ENSMUSG00000033007	Asic4	0.854636	0.732891	0.878152	3.24394	4.99024	5.29674	2.45181	Up-regulated
ENSMUSG00000030103	Bhlhe40	3.20489	2.97468	2.67264	12.0837	16.6235	20.6684	2.48205	Up-regulated
ENSMUSG00000080848	Gm9385	6.02519	4.26801	6.29979	4.29822	46.1836	43.8185	2.50508	Up-regulated
ENSMUSG00000026459	Myog	0.213659	0.991559	0.229083	2.4735	2.16138	3.92626	2.58173	Up-regulated
ENSMUSG00000109936	Gm45889	1.752	0.862225	1.29814	6.20403	12.0783	5.48194	2.60207	Up-regulated
ENSMUSG00000097222	1010001N08Rik	0.47005	0	0.305444	1.58142	2.22495	1.1112	2.64108	Up-regulated
ENSMUSG00000022715	Tmem114	0.683709	0.388001	0.839971	4.21712	3.71884	4.55594	2.68702	Up-regulated
ENSMUSG00000067438	Hmx1	0.555514	0.34489	0.267264	2.51405	2.89243	2.11129	2.68893	Up-regulated
ENSMUSG00000063696	Gm8730	99.6933	105.364	106.715	873.795	998.557	916.114	3.16252	Up-regulated
ENSMUSG00000021506	Pitx1	0.897368	0.431112	0.496347	12.327	13.4133	12.4455	4.38557	Up-regulated
ENSMUSG00000097906	Gm9625	2.77757	2.24178	2.21447	95.8178	116.842	112.454	5.49244	Up-regulated
ENSMUSG00000083708	Gm13123	0	0	0.152722	4.21712	3.87777	4.40778	6.13064	Up-regulated
ENSMUSG00000112823	Gm6125	0	0.0431112	0	1.13538	1.77996	1.77793	6.41023	Up-regulated
ENSMUSG00000081640	Rplp0-ps1	0.0427318	0.0862225	0.0381805	25.8704	28.2886	31.7804	8.90671	Up-regulated
ENSMUSG00000080078	Gm15583	0	0	0	5.1092	5.40345	4.40778	10.0172	Up-regulated
