# Supplementary material for: TBX3 is essential for establishment of the posterior boundary of anterior genes and upregulation of posterior genes together with HAND2 during the onset of limb bud development
Source: Development. 2024 Jun 3;151(11):dev202722. doi: 10.1242/dev.202722 (PMC11190573; doi:10.1242/dev.202722)
Supplement: Table S4. [file develop-151-202722-TableS4.xlsx]

## Sheet: Table S4
List of differentially expressed TBX3 target genes
geneId	gene_name	Tbx3_FL_WT_rep1	Tbx3_FL_WT_rep2	Tbx3_FL_WT_rep3	Tbx3_FL_del_rep1	Tbx3_FL_del_rep2	Tbx3_FL_del_rep3	logFC	FDR
ENSMUSG00000022893	Adamts1	53.6712	45.2237	43.7549	61.9997	86.3916	56.8937	0.527905	0.00940341
ENSMUSG00000036545	Adamts2	3.6322	1.42267	1.5654	6.20403	8.48659	4.40778	1.534	0.000893677
ENSMUSG00000030022	Adamts9	26.8783	23.4525	25.0846	32.6827	53.3352	39.4478	0.737111	7.7063e-05
ENSMUSG00000030790	Adm	0.982832	1.12089	0.878152	3.28449	5.05381	5.37082	2.20383	2.22456e-11
ENSMUSG00000033717	Adra2a	1.0683	0.732891	0.687249	1.98691	2.51101	2.00017	1.39159	0.000468614
ENSMUSG00000013584	Aldh1a2	18.9302	2.50045	8.32335	39.3327	57.054	35.5956	2.15288	0.000158216
ENSMUSG00000026687	Aldh9a1	47.8169	50.4402	49.7492	54.6603	62.4575	64.2647	0.295682	0.0402758
ENSMUSG00000040310	Alx4	99.4369	83.1185	90.1824	132.636	151.932	155.42	0.69218	1.39509e-06
ENSMUSG00000019987	Arg1	7.60626	5.73379	5.84162	14.2328	22.3448	15.2235	1.43712	1.6706e-09
ENSMUSG00000024944	Arl2	33.2454	34.5321	34.8206	41.1169	42.8779	41.1516	0.288646	0.0472784
ENSMUSG00000020704	Asic2	3.33308	3.57823	3.35989	5.31195	6.45235	4.92634	0.704412	0.0362839
ENSMUSG00000037400	Atp11b	45.723	41.9472	44.7476	52.0246	55.6237	58.2642	0.32749	0.0147439
ENSMUSG00000030256	Bhlhe41	1.11103	1.76756	1.48904	3.40613	3.71884	4.81522	1.44957	1.33096e-05
ENSMUSG00000025105	Bnc1	10.683	6.63913	6.98704	17.72	17.291	12.2973	0.964234	0.000517884
ENSMUSG00000029544	Cabp1	9.78559	8.27736	7.13976	12.0431	18.5942	14.6309	0.849935	0.000983703
ENSMUSG00000046318	Ccbe1	3.6322	3.92312	2.21447	7.62325	9.72621	6.81539	1.31362	3.24851e-05
ENSMUSG00000029385	Ccng2	35.9375	31.4712	39.2114	47.1587	46.1518	46.7076	0.394134	0.00602679
ENSMUSG00000015396	Cd83	2.30752	2.2849	2.29083	1.05428	0.985335	1.1112	-1.12451	0.00279692
ENSMUSG00000012819	Cdh23	0.47005	0.560446	0.916333	2.91954	2.25673	3.37065	2.11053	1.99855e-08
ENSMUSG00000061048	Cdh3	67.7727	54.8806	66.2814	96.2638	83.8806	83.3033	0.481509	0.000505234
ENSMUSG00000026147	Col9a1	23.2034	19.8312	26.6118	41.8873	44.4354	31.7064	0.762148	9.72043e-06
ENSMUSG00000035403	Crb2	17.1782	12.0711	13.2486	30.4119	43.9586	27.3727	1.26258	1.10103e-09
ENSMUSG00000053007	Creb5	1.79474	1.59512	1.83267	3.73053	3.68706	2.33353	0.900375	0.0282252
ENSMUSG00000028111	Ctsk	4.44411	2.41423	4.6962	1.66252	2.19316	1.37049	-1.13706	0.00748042
ENSMUSG00000063415	Cyp26b1	75.9772	65.2273	85.5626	112.119	95.196	111.009	0.490908	0.00224737
ENSMUSG00000021559	Dapk1	55.7223	43.3268	55.5527	61.9592	79.2718	65.0055	0.417836	0.0239926
ENSMUSG00000003534	Ddr1	25.5964	20.4347	23.9392	39.2516	36.1077	25.9651	0.5362	0.012972
ENSMUSG00000048138	Dmrt2	0.640977	5.13024	1.06905	11.9215	7.4059	11.7788	2.18677	0.00226423
ENSMUSG00000043753	Dmrta1	5.85426	8.4498	8.09427	4.05492	2.28852	4.03738	-1.11305	0.001684
ENSMUSG00000033308	Dpyd	1.23922	1.46578	1.06905	0.689337	0.222495	0.259281	-1.71253	0.0013035
ENSMUSG00000024331	Dsc2	9.87105	7.93247	9.35423	13.3407	14.5575	11.7788	0.549176	0.0339014
ENSMUSG00000003227	Edar	6.40977	5.47513	5.76526	7.78545	10.648	10.3712	0.710321	0.0137553
ENSMUSG00000028039	Efna3	8.28997	7.11335	10.156	12.6514	13.5086	12.927	0.612524	0.0173638
ENSMUSG00000031987	Egln1	136.186	118.556	124.201	174.078	209.304	223.167	0.680741	7.16949e-06
ENSMUSG00000060600	Eno3	63.4995	53.501	55.2854	68.812	80.1299	67.1538	0.329698	0.0431264
ENSMUSG00000029616	Erp29	78.3274	80.3594	74.1084	88.6	101.108	101.712	0.326435	0.033755
ENSMUSG00000022895	Ets2	208.018	232.413	204.113	172.456	163.343	153.42	-0.395615	0.0224855
ENSMUSG00000038235	F11r	30.2541	27.893	32.9498	38.3596	50.856	36.8549	0.470997	0.00681209
ENSMUSG00000020523	Fam114a2	45.1248	40.8263	42.7622	50.3216	58.9294	58.7457	0.386905	0.00395293
ENSMUSG00000024939	Fam89b	68.7555	70.4438	74.1084	59.283	57.7215	56.4492	-0.296742	0.027679
ENSMUSG00000029648	Flt1	26.4937	30.0054	28.6736	34.0208	48.0271	48.1152	0.614235	0.000155572
ENSMUSG00000030067	Foxp1	37.1767	22.1592	27.1082	42.5361	53.6531	36.003	0.615923	0.0116025
ENSMUSG00000034687	Fras1	40.1679	37.7223	41.9222	55.228	51.8731	45.3742	0.349315	0.0235274
ENSMUSG00000044674	Fzd1	128.794	115.452	128.287	155.06	153.839	162.791	0.34257	0.0466223
ENSMUSG00000020766	Galk1	150.843	153.821	137.068	165.562	216.106	234.353	0.481719	0.0153902
ENSMUSG00000021130	Galnt16	7.73446	6.59602	7.40702	11.3538	11.9829	11.1491	0.667662	0.00412779
ENSMUSG00000005836	Gata6	20.7249	5.43202	7.90337	32.2772	43.8315	24.1502	1.56188	0.000972093
ENSMUSG00000024827	Gldc	95.6338	100.708	79.9118	65.8114	45.23	63.2275	-0.662348	0.000138049
ENSMUSG00000091900	Gm4353	10.683	5.60446	14.7377	4.13602	4.76775	6.1857	-1.03861	0.0200268
ENSMUSG00000063696	Gm8730	99.6933	105.364	106.715	873.795	998.557	916.114	3.16252	2.80496e-139
ENSMUSG00000037335	Hand1	2.30752	0.215556	0.687249	4.50096	10.6798	2.29649	2.44623	0.0049682
ENSMUSG00000038193	Hand2	106.83	98.5954	115.878	86.897	84.8977	62.1904	-0.455501	0.0155791
ENSMUSG00000048878	Hexim1	47.5605	47.0344	52.1164	39.6166	38.9048	39.0033	-0.318663	0.0230525
ENSMUSG00000094777	Hist1h2ap	104.522	119.375	199.493	76.4758	76.7607	88.9334	-0.80509	0.00177543
ENSMUSG00000069300	Hist1h2bj	0.170927	0.603557	0.610888	1.54087	1.2714	1.1112	1.47952	0.00384057
ENSMUSG00000000628	Hk2	114.735	146.018	122.483	159.683	217.854	240.872	0.691726	0.000581559
ENSMUSG00000029844	Hoxa1	6.28158	5.25957	3.55079	6.65007	14.0172	7.81547	0.922031	0.0475991
ENSMUSG00000038236	Hoxa7	37.6467	41.9903	41.5404	51.3353	47.5186	52.8563	0.325439	0.0258057
ENSMUSG00000048763	Hoxb3	43.2873	45.0081	38.9441	50.8082	57.7215	54.0045	0.356454	0.00993162
ENSMUSG00000075394	Hoxc4	31.5361	25.7805	30.0099	36.8592	47.8364	38.744	0.502135	0.00129022
ENSMUSG00000001661	Hoxc6	24.8699	25.8667	27.6809	34.2235	40.3987	38.8181	0.534721	3.63166e-05
ENSMUSG00000001657	Hoxc8	10.7257	11.8987	10.4996	21.4911	22.3448	22.8538	1.01221	5.0248e-11
ENSMUSG00000050368	Hoxd10	82.3869	96.3536	80.5991	66.0952	43.8315	51.9673	-0.677906	7.33846e-05
ENSMUSG00000042499	Hoxd11	74.567	70.53	97.1694	47.3209	14.6211	22.15	-1.52353	3.84135e-05
ENSMUSG00000001819	Hoxd13	40.9798	39.3175	45.9312	38.9272	15.5429	20.5202	-0.749143	0.0457489
ENSMUSG00000047759	Hs3st3a1	10.1702	6.38046	7.97973	17.7606	16.3057	11.8899	0.907988	0.000928473
ENSMUSG00000070407	Hs3st3b1	44.4838	42.8957	40.7386	51.1326	60.1054	52.0414	0.353034	0.0116025
ENSMUSG00000031891	Hsd11b2	49.868	56.3033	60.3252	45.2124	33.1835	41.3738	-0.474634	0.00523981
ENSMUSG00000003541	Ier3	1.8802	2.11245	1.94721	4.66316	4.8631	6.74131	1.45341	8.97663e-07
ENSMUSG00000045294	Insig1	93.3263	88.8523	74.5284	105.428	109.15	128.566	0.421378	0.012674
ENSMUSG00000031734	Irx3	147.297	123.169	116.985	175.902	171.353	176.533	0.437697	0.00875802
ENSMUSG00000031737	Irx5	35.8947	30.1348	28.6736	46.7127	41.6701	40.633	0.448762	0.00291686
ENSMUSG00000027009	Itga4	27.1347	32.5059	27.49	15.6114	19.2935	13.3345	-0.848843	1.55861e-06
ENSMUSG00000063229	Ldha	1644.53	1922.07	1652.95	2333.16	2954.48	3194.79	0.702058	8.70567e-05
ENSMUSG00000037353	Letmd1	25.7673	30.7814	30.0863	35.7644	39.5405	34.6696	0.346143	0.0354854
ENSMUSG00000037736	Limch1	52.8593	43.4992	39.6314	34.4668	36.1077	35.3363	-0.357183	0.0417056
ENSMUSG00000049556	Lingo1	3.8886	4.56979	3.58897	7.13666	7.37412	6.77835	0.825023	0.00311598
ENSMUSG00000036111	Lmo1	31.4079	33.8854	41.5022	28.1817	17.0368	23.039	-0.645869	0.00467146
ENSMUSG00000032776	Mctp2	2.47845	5.38891	3.32171	1.86526	0.88998	1.62977	-1.35631	0.00464342
ENSMUSG00000017314	Mpp2	24.699	21.1245	25.6191	33.2909	42.433	39.8552	0.696079	8.97663e-07
ENSMUSG00000016386	Mpped2	27.0065	17.3738	21.6484	33.1693	31.8803	26.5578	0.474973	0.0496538
ENSMUSG00000036098	Myrf	52.1328	23.1507	32.6825	76.8813	96.8806	54.3379	1.08219	0.000441926
ENSMUSG00000039542	Ncam1	14.4006	11.1227	13.8977	25.7893	30.7043	21.2981	0.9827	2.74476e-07
ENSMUSG00000039114	Nrn1	0.726441	0.258667	0.72543	1.74362	2.956	2.51873	2.06591	1.26349e-06
ENSMUSG00000026833	Olfm1	91.4461	90.8354	95.604	65.3653	61.345	57.0418	-0.594972	2.73267e-08
ENSMUSG00000019990	Pde7b	1.02556	1.59512	1.41268	0.0810984	0.19071	0.11112	-3.30508	4.24977e-11
ENSMUSG00000026773	Pfkfb3	42.6464	45.1375	40.7386	66.1358	91.2865	104.157	1.02728	5.21335e-11
ENSMUSG00000021506	Pitx1	0.897368	0.431112	0.496347	12.327	13.4133	12.4455	4.38557	5.36421e-58
ENSMUSG00000032294	Pkm	2886.92	3250.59	2972.74	3717.35	4482.95	4760.51	0.510193	0.00467146
ENSMUSG00000035934	Pknox2	5.21328	3.4489	4.23804	8.02874	12.8411	8.44515	1.18773	0.000117638
ENSMUSG00000041757	Plekha6	8.84549	7.50136	4.92529	13.6651	22.2495	15.4828	1.27815	6.43882e-06
ENSMUSG00000026640	Plxna2	93.1981	70.53	70.6721	101.819	124.724	105.305	0.504349	0.00353629
ENSMUSG00000029765	Plxna4	18.7165	12.0711	15.8831	26.6408	30.005	19.1127	0.701454	0.00735072
ENSMUSG00000025608	Podxl	64.9524	46.9913	55.2472	79.071	92.0493	70.154	0.531768	0.00174403
ENSMUSG00000008496	Pou2f2	4.48684	3.96623	6.45251	7.6638	8.2641	8.48219	0.709358	0.0399495
ENSMUSG00000067279	Ppp1r3c	1.752	1.68134	2.17629	3.16284	4.16383	4.37074	1.05886	0.00174403
ENSMUSG00000024500	Ppp2r2b	4.74323	1.20711	1.90903	5.96073	14.3986	4.18554	1.64641	0.02031
ENSMUSG00000038151	Prdm1	15.2553	18.4516	16.4176	7.62325	8.93158	7.29691	-1.06684	1.49116e-08
ENSMUSG00000048960	Prex2	93.2408	100.104	91.5187	60.986	79.24	68.1168	-0.448652	0.00129554
ENSMUSG00000021466	Ptch1	102.428	101.958	90.7551	76.3542	63.125	66.0055	-0.520224	4.0795e-05
ENSMUSG00000034573	Ptpn13	99.6506	90.8785	96.1386	113.903	150.025	111.898	0.39271	0.0486471
ENSMUSG00000028399	Ptprd	58.4144	65.0549	67.2741	52.5923	45.8339	52.1155	-0.340404	0.0289414
ENSMUSG00000038975	Rabggtb	52.1328	54.6651	49.9019	60.4589	66.1128	66.6723	0.30503	0.0357569
ENSMUSG00000038807	Rap1gap2	4.10225	2.37112	2.09993	5.14975	7.11984	4.22258	0.950832	0.0384673
ENSMUSG00000041992	Rapgef5	24.3571	23.4956	24.7028	27.8979	35.6945	35.077	0.446287	0.00670636
ENSMUSG00000037992	Rara	48.5433	41.085	42.304	57.5393	56.5455	50.5228	0.321793	0.0398852
ENSMUSG00000017491	Rarb	28.5876	23.237	24.4355	28.5872	38.6505	36.4105	0.446112	0.0194185
ENSMUSG00000032238	Rora	1.79474	1.59512	2.32901	3.36558	3.90955	4.07442	0.985008	0.00435505
ENSMUSG00000067274	Rplp0	2340.98	2338.1	2282.16	1471.17	1699.77	1575.69	-0.550583	0.000264032
ENSMUSG00000051920	Rspo2	28.3739	20.2192	24.3974	37.4269	44.3401	28.4098	0.596759	0.00699725
ENSMUSG00000024565	Sall3	45.5094	57.8553	45.2821	38.9272	32.7385	31.8175	-0.520674	0.00149236
ENSMUSG00000031548	Sfrp1	155.928	73.0736	104.767	223.345	244.49	164.606	0.925224	0.00170776
ENSMUSG00000021892	Sh3bp5	81.6178	75.6602	76.6665	65.0004	64.5235	61.7459	-0.288265	0.0315291
ENSMUSG00000038738	Shank1	2.90576	1.25023	2.09993	5.67689	5.94379	3.33361	1.25836	0.00394064
ENSMUSG00000027833	Shox2	114.735	115.495	147.873	82.5582	40.0809	55.7825	-1.08108	1.17885e-05
ENSMUSG00000029381	Shroom3	69.2255	55.6135	50.8183	80.0847	104.541	67.7464	0.525643	0.0153032
ENSMUSG00000019913	Sim1	2.73484	3.0609	1.10724	5.14975	11.1883	5.77826	1.68679	0.000462661
ENSMUSG00000025161	Slc16a3	137.34	147.139	167.689	279.546	406.339	470.521	1.35574	3.83533e-12
ENSMUSG00000025020	Slit1	1.41015	1.94001	1.60358	3.73053	4.32276	3.44473	1.21749	0.000154392
ENSMUSG00000031906	Smpd3	3.20489	3.0609	4.35258	1.54087	2.16138	1.77793	-0.947193	0.0109759
ENSMUSG00000026600	Soat1	53.8421	60.5713	56.7363	72.9886	85.3427	82.7847	0.496685	3.84135e-05
ENSMUSG00000051910	Sox6	23.3316	23.7112	18.3648	31.2229	39.763	27.4838	0.594207	0.00299116
ENSMUSG00000037239	Spred3	5.72606	6.38046	7.29248	12.6919	9.63085	9.9638	0.733269	0.00818907
ENSMUSG00000073079	Srp54a	71.9604	80.9629	57.1562	46.7532	51.7142	46.5224	-0.531867	0.000945877
ENSMUSG00000013846	St3gal1	37.1767	29.7468	35.8515	40.387	52.5088	45.0038	0.426661	0.0141895
ENSMUSG00000024378	Stard4	56.1496	52.8544	52.7655	62.1619	67.3524	70.5244	0.308796	0.0309206
ENSMUSG00000014813	Stc1	4.87143	4.39735	4.65802	9.52907	8.64552	12.4825	1.13876	8.00341e-06
ENSMUSG00000032419	Tbx18	44.4838	39.4037	38.2951	32.7232	18.6578	24.002	-0.695379	0.00120613
ENSMUSG00000000093	Tbx2	65.9352	43.1112	48.3365	92.2089	91.5725	59.7087	0.63263	0.00881702
ENSMUSG00000018263	Tbx5	93.7963	86.6967	89.1897	69.7852	62.3939	55.1157	-0.523876	3.84135e-05
ENSMUSG00000035493	Tgfbi	27.1774	20.521	27.49	36.4537	39.0002	29.2247	0.479175	0.0194185
ENSMUSG00000063406	Tmed5	27.9893	29.5743	27.1845	38.6029	40.5576	38.4847	0.476001	4.88572e-05
ENSMUSG00000070720	Tmem200b	28.1603	22.6334	20.5793	29.9253	33.4696	30.7804	0.404011	0.0378865
ENSMUSG00000070867	Trabd2b	6.87982	2.97468	4.19986	10.0968	18.2764	7.29691	1.34686	0.003849
ENSMUSG00000047907	Tshz2	43.3728	44.4908	39.7077	32.2772	30.5136	30.2988	-0.452329	0.0001054
ENSMUSG00000008348	Ubc	332.496	309.28	280.78	223.751	198.688	224.945	-0.508405	0.00217878
ENSMUSG00000055891	Ubl4b	1.41015	1.29334	0.954513	2.5546	2.66994	2.81505	1.14203	0.00173917
ENSMUSG00000029546	Uncx	2.6921	2.88845	1.83267	4.46041	9.82156	5.70418	1.43738	0.000329721
ENSMUSG00000023951	Vegfa	46.3213	43.2837	47.2293	75.4215	64.8732	73.1913	0.643131	3.10259e-08
ENSMUSG00000079679	Vwde	4.05952	4.26801	7.67428	3.20339	1.81174	3.03729	-0.996304	0.0405897
ENSMUSG00000034522	Zfp395	52.2183	47.5948	52.6128	65.2031	72.3108	70.7467	0.452358	0.000166277
