# Supplementary material for: TBX3 is essential for establishment of the posterior boundary of anterior genes and upregulation of posterior genes together with HAND2 during the onset of limb bud development
Source: Development. 2024 Jun 3;151(11):dev202722. doi: 10.1242/dev.202722 (PMC11190573; doi:10.1242/dev.202722)
Supplement: Table S5. — Grey shaded genes are expressed during limb bud development. Genes indicated in bold are transcription factors. [file develop-151-202722-TableS5.xlsx]

## Sheet: Table S5
Manually curated functional annotation of TBX3 target genes.
geneId	gene_name	logFC	FDR	TBX3_DEG_Type	Wildtype spatial expression or function/phenotype
Down-regulated target	genes
ENSMUSG00000019990	Pde7b	-3.30508	4.24977e-11	Down	nd
ENSMUSG00000033308	Dpyd	-1.71253	0.0013035	Down	nd
ENSMUSG00000042499	Hoxd11	-1.52353	3.84135e-05	Down	posterior TF
ENSMUSG00000032776	Mctp2	-1.35631	0.00464342	Down	nd
ENSMUSG00000028111	Ctsk	-1.13706	0.00748042	Down	skeletal development
ENSMUSG00000015396	Cd83	-1.12451	0.00279692	Down	(ubiquitous in embryo)
ENSMUSG00000043753	Dmrta1	-1.11305	0.001684	Down	diffuse-distal TF
ENSMUSG00000027833	Shox2	-1.08108	1.17885e-05	Down	proximal TF
ENSMUSG00000038151	Prdm1	-1.06684	1.49116e-08	Down	posterior proximal TF
ENSMUSG00000091900	Gm4353	-1.03861	0.0200268	Down	nd
ENSMUSG00000079679	Vwde	-0.996304	0.0405897	Down	nd
ENSMUSG00000031906	Smpd3	-0.947193	0.0109759	Down	chondrogenesis
ENSMUSG00000027009	Itga4	-0.848843	1.55861e-06	Down	chondrogenesis TF
ENSMUSG00000094777	Hist1h2ap	-0.80509	0.00177543	Down	nd
ENSMUSG00000001819	Hoxd13	-0.749143	0.0457489	Down	posterior TF
ENSMUSG00000032419	Tbx18	-0.695379	0.00120613	Down	proximal/core mesenchyme TF
ENSMUSG00000050368	Hoxd10	-0.677906	7.33846e-05	Down	posterior TF
ENSMUSG00000024827	Gldc	-0.662348	0.000138049	Down	diffuse
ENSMUSG00000036111	Lmo1	-0.645869	0.00467146	Down	distal TF
ENSMUSG00000026833	Olfm1	-0.594972	2.73267e-08	Down	nd
ENSMUSG00000067274	Rplp0	-0.550583	0.000264032	Down	nd
ENSMUSG00000073079	Srp54a	-0.531867	0.000945877	Down	nd
ENSMUSG00000018263	Tbx5	-0.523876	3.84135e-05	Down	forelimb bud specific TF
ENSMUSG00000024565	Sall3	-0.520674	0.00149236	Down	(posterior) distal TF
ENSMUSG00000021466	Ptch1	-0.520224	4.0795e-05	Down	posterior- Shh receptor
ENSMUSG00000008348	Ubc	-0.508405	0.00217878	Down	nd
ENSMUSG00000031891	Hsd11b2	-0.474634	0.00523981	Down	nd
ENSMUSG00000038193	Hand2	-0.455501	0.0155791	Down	posterior TF
ENSMUSG00000047907	Tshz2	-0.452329	0.0001054	Down	distal TF
ENSMUSG00000048960	Prex2	-0.448652	0.00129554	Down	nd
ENSMUSG00000022895	Ets2	-0.395615	0.0224855	Down	distal TF
ENSMUSG00000037736	Limch1	-0.357183	0.0417056	Down	(E12.5: proximal)
ENSMUSG00000028399	Ptprd	-0.340404	0.0289414	Down	nd
ENSMUSG00000048878	Hexim1	-0.318663	0.0230525	Down	diffuse
ENSMUSG00000024939	Fam89b	-0.296742	0.027679	Down	diffuse
ENSMUSG00000021892	Sh3bp5	-0.288265	0.0315291	Down	nd
Up-regulated target genes
ENSMUSG00000024944	Arl2	0.288646	0.0472784	Up	nd
ENSMUSG00000026687	Aldh9a1	0.295682	0.0402758	Up	nd
ENSMUSG00000038975	Rabggtb	0.30503	0.0357569	Up	nd
ENSMUSG00000024378	Stard4	0.308796	0.0309206	Up	nd
ENSMUSG00000037992	Rara	0.321793	0.0398852	Up	diffuse, RA receptor functioning in chondrogenesis
ENSMUSG00000038236	Hoxa7	0.325439	0.0258057	Up	proximal (ant. & post.) TF
ENSMUSG00000029616	Erp29	0.326435	0.033755	Up	nd
ENSMUSG00000037400	Atp11b	0.32749	0.0147439	Up	nd
ENSMUSG00000060600	Eno3	0.329698	0.0431264	Up	nd
ENSMUSG00000044674	Fzd1	0.34257	0.0466223	Up	posterior ectoderm/AER
ENSMUSG00000037353	Letmd1	0.346143	0.0354854	Up	nd
ENSMUSG00000034687	Fras1	0.349315	0.0235274	Up	AER
ENSMUSG00000070407	Hs3st3b1	0.353034	0.0116025	Up	proximal to central midline
ENSMUSG00000048763	Hoxb3	0.356454	0.00993162	Up	flank mesenchyme: limb bud positioning, TF
ENSMUSG00000020523	Fam114a2	0.386905	0.00395293	Up	nd
ENSMUSG00000034573	Ptpn13	0.39271	0.0486471	Up	nd
ENSMUSG00000029385	Ccng2	0.394134	0.00602679	Up	nd
ENSMUSG00000070720	Tmem200b	0.404011	0.0378865	Up	nd
ENSMUSG00000021559	Dapk1	0.417836	0.0239926	Up	nd, cell death associated
ENSMUSG00000045294	Insig1	0.421378	0.012674	Up	nd, bone formation
ENSMUSG00000013846	St3gal1	0.426661	0.0141895	Up	nd
ENSMUSG00000031734	Irx3	0.437697	0.00875802	Up	anterior-proximal, TF
ENSMUSG00000017491	Rarb	0.446112	0.0194185	Up	proximal (ant. & post.) RA receptor
ENSMUSG00000041992	Rapgef5	0.446287	0.00670636	Up	nd
ENSMUSG00000031737	Irx5	0.448762	0.00291686	Up	anterior-proximal,TF
ENSMUSG00000034522	Zfp395	0.452358	0.000166277	Up	nd
ENSMUSG00000038235	F11r	0.470997	0.00681209	Up	nd
ENSMUSG00000016386	Mpped2	0.474973	0.0496538	Up	nd
ENSMUSG00000063406	Tmed5	0.476001	4.88572e-05	Up	nd
ENSMUSG00000035493	Tgfbi	0.479175	0.0194185	Up	nd
ENSMUSG00000061048	Cdh3	0.481509	0.000505234	Up	distal, cadherin
ENSMUSG00000020766	Galk1	0.481719	0.0153902	Up	nd
ENSMUSG00000063415	Cyp26b1	0.490908	0.00224737	Up	distal mesenchyme
ENSMUSG00000026600	Soat1	0.496685	3.84135e-05	Up	nd
ENSMUSG00000075394	Hoxc4	0.502135	0.00129022	Up	anterior-proximal TF
ENSMUSG00000026640	Plxna2	0.504349	0.00353629	Up	anterior-proximal (at E12.0)
ENSMUSG00000032294	Pkm	0.510193	0.00467146	Up	nd
ENSMUSG00000029381	Shroom3	0.525643	0.0153032	Up	posterior (Gli3 target genes)
ENSMUSG00000022893	Adamts1	0.527905	0.00940341	Up	distal limb bud
ENSMUSG00000025608	Podxl	0.531768	0.00174403	Up	nd
ENSMUSG00000001661	Hoxc6	0.534721	3.63166e-05	Up	anterior-proximal., TF
ENSMUSG00000003534	Ddr1	0.5362	0.012972	Up	nd, shared target with Hand2 and Pbx1
ENSMUSG00000024331	Dsc2	0.549176	0.0339014	Up	nd
ENSMUSG00000051910	Sox6	0.594207	0.00299116	Up	nd, later distal in digit primorida, TF
ENSMUSG00000051920	Rspo2	0.596759	0.00699725	Up	AER
ENSMUSG00000028039	Efna3	0.612524	0.0173638	Up	proximal
ENSMUSG00000029648	Flt1	0.614235	0.000155572	Up	(VEGF receptor)
ENSMUSG00000030067	Foxp1	0.615923	0.0116025	Up	nd, later distal in digit primordia
ENSMUSG00000000093	Tbx2	0.63263	0.00881702	Up	proximal (ant. & post.), TF
ENSMUSG00000023951	Vegfa	0.643131	3.10259e-08	Up	developing bloodvessels (phenotype)
ENSMUSG00000021130	Galnt16	0.667662	0.00412779	Up	nd
ENSMUSG00000031987	Egln1	0.680741	7.16949e-06	Up	diffuse
ENSMUSG00000000628	Hk2	0.691726	0.000581559	Up	nd
ENSMUSG00000040310	Alx4	0.69218	1.39509e-06	Up	anterior, TF
ENSMUSG00000017314	Mpp2	0.696079	8.97663e-07	Up	nd
ENSMUSG00000029765	Plxna4	0.701454	0.00735072	Up	distal
ENSMUSG00000063229	Ldha	0.702058	8.70567e-05	Up	nd
ENSMUSG00000020704	Asic2	0.704412	0.0362839	Up	nd
ENSMUSG00000008496	Pou2f2	0.709358	0.0399495	Up	nd, TF
ENSMUSG00000003227	Edar	0.710321	0.0137553	Up	ectoderm
ENSMUSG00000037239	Spred3	0.733269	0.00818907	Up	nd
ENSMUSG00000030022	Adamts9	0.737111	7.7063e-05	Up	(muscle progenitors)
ENSMUSG00000026147	Col9a1	0.762148	9.72043e-06	Up	chondrogenesis TF
ENSMUSG00000049556	Lingo1	0.825023	0.00311598	Up	diffuse ( proximal)
ENSMUSG00000029544	Cabp1	0.849935	0.000983703	Up	nd
ENSMUSG00000053007	Creb5	0.900375	0.0282252	Up	proximal
ENSMUSG00000047759	Hs3st3a1	0.907988	0.000928473	Up	nd
ENSMUSG00000029844	Hoxa1	0.922031	0.0475991	Up	diffuse, TF
ENSMUSG00000031548	Sfrp1	0.925224	0.00170776	Up	nd, limb skeletal development
ENSMUSG00000038807	Rap1gap2	0.950832	0.0384673	Up	nd
ENSMUSG00000025105	Bnc1	0.964234	0.000517884	Up	nd
ENSMUSG00000039542	Ncam1	0.9827	2.74476e-07	Up	(skeletal muscle formation)
ENSMUSG00000032238	Rora	0.985008	0.00435505	Up	nd
ENSMUSG00000001657	Hoxc8	1.01221	5.0248e-11	Up	(interlimb somites, TF)
ENSMUSG00000026773	Pfkfb3	1.02728	5.21335e-11	Up	nd
ENSMUSG00000067279	Ppp1r3c	1.05886	0.00174403	Up	nd
ENSMUSG00000036098	Myrf	1.08219	0.000441926	Up	nd
ENSMUSG00000014813	Stc1	1.13876	8.00341e-06	Up	nd
ENSMUSG00000055891	Ubl4b	1.14203	0.00173917	Up	nd
ENSMUSG00000035934	Pknox2	1.18773	0.000117638	Up	distal, Hox TF
ENSMUSG00000025020	Slit1	1.21749	0.000154392	Up	proximal/core
ENSMUSG00000038738	Shank1	1.25836	0.00394064	Up	nd
ENSMUSG00000035403	Crb2	1.26258	1.10103e-09	Up	nd
ENSMUSG00000041757	Plekha6	1.27815	6.43882e-06	Up	nd
ENSMUSG00000046318	Ccbe1	1.31362	3.24851e-05	Up	nd
ENSMUSG00000070867	Trabd2b	1.34686	0.003849	Up	nd
ENSMUSG00000025161	Slc16a3	1.35574	3.83533e-12	Up	nd
ENSMUSG00000033717	Adra2a	1.39159	0.000468614	Up	nd
ENSMUSG00000019987	Arg1	1.43712	1.6706e-09	Up	nd
ENSMUSG00000029546	Uncx	1.43738	0.000329721	Up	limb muscle development
ENSMUSG00000030256	Bhlhe41	1.44957	1.33096e-05	Up	previously known Tbx3 DEG (REF)
ENSMUSG00000003541	Ier3	1.45341	8.97663e-07	Up	nd
ENSMUSG00000069300	Hist1h2bj	1.47952	0.00384057	Up	nd
ENSMUSG00000036545	Adamts2	1.534	0.000893677	Up	nd
ENSMUSG00000005836	Gata6	1.56188	0.000972093	Up	anterior-distal, TF
ENSMUSG00000024500	Ppp2r2b	1.64641	0.02031	Up	nd
ENSMUSG00000019913	Sim1	1.68679	0.000462661	Up	( expressed in somites-not limb buds, TF)
ENSMUSG00000039114	Nrn1	2.06591	1.26349e-06	Up	nd
ENSMUSG00000012819	Cdh23	2.11053	1.99855e-08	Up	nd
ENSMUSG00000013584	Aldh1a2	2.15288	0.000158216	Up	Raldh2 expressed in handplate
ENSMUSG00000048138	Dmrt2	2.18677	0.00226423	Up	endochondral bone formation
ENSMUSG00000030790	Adm	2.20383	2.22456e-11	Up	nd
ENSMUSG00000037335	Hand1	2.44623	0.0049682	Up	proximal
ENSMUSG00000063696	Gm8730	3.16252	2.80496e-139	Up	nd (pseudogene)
ENSMUSG00000021506	Pitx1	4.38557	5.36421e-58	Up	hindlimb bud mesenchyme
