# Supplementary material for: TBX3 is essential for establishment of the posterior boundary of anterior genes and upregulation of posterior genes together with HAND2 during the onset of limb bud development
Source: Development. 2024 Jun 3;151(11):dev202722. doi: 10.1242/dev.202722 (PMC11190573; doi:10.1242/dev.202722)
Supplement: Table S6. [file develop-151-202722-TableS6.xlsx]

## Sheet: Table S6
TBX3 target genes that are also differentially expressed in wildtype versus Shh-deficient limb buds
TBX3 targets	Fold change	Shh DEGs	Fold change
Down-regulated target genes
Hoxd11	-2.87493	Hoxd11	-3.89651
Mctp2	-2.5603	Mctp2	-1.22663
Dmrta1	-2.16302	Dmrta1	-1.73723
Shox2	-2.11563	Shox2	-1.26426
Prdm1	-2.09483	Prdm1	-2.31621
Smpd3	-1.92812	Smpd3	-1.27424
Hoxd13	-1.68079	Hoxd13	-20.3058
Hoxd10	-1.59982	Hoxd10	-1.65833
Gldc	-1.58266	Gldc	-1.70517
Olfm1	-1.51044	Olfm1	-1.38094
Sall3	-1.43463	Sall3	-1.9338
Ptch1	-1.43418	Ptch1	-4.41964
Hsd11b2	-1.38957	Hsd11b2	-1.79999
Hand2	-1.37126	Hand2	-2.63135
Ets2	-1.3155	Ets2	-1.26515
Discordant target gene
Cyp26b1	1.40533	Cyp26b1	-1.73205
Up-regulated target genes
Hoxb3	1.28028	Hoxb3	1.4007
Insig1	1.33921	Insig1	-1.49008
St3gal1	1.34412	St3gal1	1.36115
Irx3	1.35444	Irx3	1.61616
Rarb	1.36236	Rarb	1.32803
Irx5	1.36487	Irx5	1.58205
Mpped2	1.38989	Mpped2	1.37098
Tgfbi	1.39395	Tgfbi	1.46274
Hoxc4	1.41631	Hoxc4	1.29632
Plxna2	1.41848	Plxna2	1.45666
Hoxc6	1.44866	Hoxc6	1.25267
Ddr1	1.45015	Ddr1	1.20063
Sox6	1.50964	Sox6	1.30687
Efna3	1.52893	Efna3	1.48508
Foxp1	1.53254	Foxp1	1.50359
Alx4	1.61572	Alx4	1.76529
Adamts9	1.66684	Adamts9	1.62946
Hoxa1	1.89478	Hoxa1	1.2806
Ncam1	1.97616	Ncam1	1.26628
Ccbe1	2.48565	Ccbe1	1.50027
Gata6	2.95238	Gata6	1.74721
Sim1	3.21941	Sim1	1.52781
Dmrt2	4.55284	Dmrt2	1.66357
Hand1	5.44992	Hand1	1.36519
41 of 141 TBX3 target genes (E9.75-10.0) are shared with
DEGs in the SHH pathway (E10.5)
