# Supplementary material for: TBX3 is essential for establishment of the posterior boundary of anterior genes and upregulation of posterior genes together with HAND2 during the onset of limb bud development
Source: Development. 2024 Jun 3;151(11):dev202722. doi: 10.1242/dev.202722 (PMC11190573; doi:10.1242/dev.202722)
Supplement: Table S7. [file develop-151-202722-TableS7.xlsx]

## Sheet: Table S7
List of differentially expressed genes between wildtype and Hand2D/D limb buds at E9.75-10.0.
geneId	gene_name	H2_FL_WT_rep1	H2_FL_WT_rep2	H2_FL_WT_rep3	H2_FL_del_rep1	H2_FL_del_rep3	H2_FL_del_rep4	logFC	DEG type
ENSMUSG00000109658	Gm45660	18.7634	17.6202	17.4909	0	0	0	-13.1833	Down-regulated
ENSMUSG00000097886	Gsg1l2	3.57924	2.64594	2.60922	0	0	0	-10.5754	Down-regulated
ENSMUSG00000100157	2310034O05Rik	1.57676	1.55558	1.4108	0	0	0	-9.6172	Down-regulated
ENSMUSG00000081684	Rps2-ps13	2.01825	911.353	936.256	3.59259	3.48796	0.707886	-7.8751	Down-regulated
ENSMUSG00000038193	Hand2	118.84	120.172	126.168	0.186408	2.21822	0.383438	-7.02042	Down-regulated
ENSMUSG00000082319	Gm8822	21.302	19.641	43.9472	0.457547	0.474241	0.530914	-5.83402	Down-regulated
ENSMUSG00000082100	Glns-ps1	2.98007	2.34064	2.42718	0.0677847	0.0917885	0.0294952	-5.3116	Down-regulated
ENSMUSG00000002633	Shh	4.17841	10.1476	7.5091	0.0338923	0.443645	0.103233	-5.1964	Down-regulated
ENSMUSG00000107383	Gm4366	218.302	114.095	229.43	7.03266	8.96468	8.43564	-4.50743	Down-regulated
ENSMUSG00000001823	Hoxd12	9.71283	27.8115	23.6347	0.660901	1.19325	0.899605	-4.45324	Down-regulated
ENSMUSG00000105987	AI506816	94.842	81.0066	92.946	3.62648	3.79393	6.94613	-4.20669	Down-regulated
ENSMUSG00000004347	Pde1c	26.9941	23.1593	0.712985	1.1015	1.11676	1.44527	-3.78274	Down-regulated
ENSMUSG00000046215	Rprml	1.41908	1.81727	1.47148	0.0508385	0.198875	0.147476	-3.5123	Down-regulated
ENSMUSG00000082809	Gm14150	2.22323	2.8204	70.6766	2.03354	2.27942	2.52184	-3.44475	Down-regulated
ENSMUSG00000043192	Gm1840	5.02986	5.49542	5.52184	0.643955	0.673116	0.722633	-2.95592	Down-regulated
ENSMUSG00000001819	Hoxd13	45.789	58.3998	66.3531	5.57529	10.2191	7.65401	-2.84725	Down-regulated
ENSMUSG00000099521	Gm28309	15.2945	24.5986	23.8623	3.54175	3.9928	3.31821	-2.53926	Down-regulated
ENSMUSG00000048349	Pou4f1	1.87634	1.94811	3.04915	0.389762	0.489539	0.3097	-2.51181	Down-regulated
ENSMUSG00000042499	Hoxd11	65.2462	98.7868	105.249	17.1834	16.6749	13.6268	-2.48855	Down-regulated
ENSMUSG00000084342	Gm11224	1.45062	1.39566	2.03277	0.118623	0.0764905	0.663643	-2.46538	Down-regulated
ENSMUSG00000050917	Fgf4	1.02489	3.809	2.59405	0.474493	0.535433	0.383438	-2.39749	Down-regulated
ENSMUSG00000028681	Ptch2	10.7377	13.8694	12.8792	2.33857	2.90664	2.24164	-2.30891	Down-regulated
ENSMUSG00000025407	Gli1	29.1542	33.1179	31.6444	5.25331	7.81732	6.45946	-2.25041	Down-regulated
ENSMUSG00000090069	E430024P14Rik	2.69626	2.79133	2.22998	0.643955	0.550731	0.457176	-2.21161	Down-regulated
ENSMUSG00000096006	Gm21596	319.151	323.241	332.19	14.1162	12.0855	182.9	-2.20059	Down-regulated
ENSMUSG00000114547	AC154767.3	1.7029	1.70096	16.5655	1.62683	1.65219	1.578	-2.01641	Down-regulated
ENSMUSG00000048582	Gja3	8.10453	8.02506	9.46602	1.89797	1.97345	2.4481	-1.99972	Down-regulated
ENSMUSG00000033450	Tagap	2.93277	2.89309	2.98847	0.779524	0.596626	0.840614	-1.97336	Down-regulated
ENSMUSG00000102712	Gm37758	3.29542	6.96378	5.6432	0.491439	1.52981	1.99093	-1.96681	Down-regulated
ENSMUSG00000066878	Gm10184	31.1567	46.1441	49.378	3.20283	17.8835	12.0193	-1.92334	Down-regulated
ENSMUSG00000022330	Osr2	3.31119	11.8777	7.14502	2.37246	2.53948	0.943848	-1.91877	Down-regulated
ENSMUSG00000021466	Ptch1	107.409	120.856	119.144	30.232	39.0866	32.2383	-1.76006	Down-regulated
ENSMUSG00000103034	Gm8797	13.2132	13.7531	15.3671	4.13487	4.8036	3.83438	-1.71393	Down-regulated
ENSMUSG00000091971	Hspa1a	6.35433	5.19012	6.41687	1.35569	3.12081	0.958595	-1.71185	Down-regulated
ENSMUSG00000047085	Lrrc4b	10.9112	9.9441	1.07706	2.44025	2.21822	2.21214	-1.6633	Down-regulated
ENSMUSG00000109724	Gm18194	5.29791	5.80072	7.2057	1.01677	0.887289	3.84913	-1.64752	Down-regulated
ENSMUSG00000033207	Mamdc2	2.45974	3.27109	3.44357	0.779524	1.07087	1.04708	-1.64306	Down-regulated
ENSMUSG00000096942	Rps19-ps6	8.68793	6.70209	6.67476	2.59276	2.3712	2.1384	-1.62147	Down-regulated
ENSMUSG00000102700	Gm38312	139.653	93.1314	107.388	25.8599	41.0601	46.9564	-1.56458	Down-regulated
ENSMUSG00000081788	Gm5898	23.4464	23.421	26.79	11.9471	11.7183	1.12082	-1.55892	Down-regulated
ENSMUSG00000030329	Pianp	2.19169	2.80586	2.48786	1.15234	0.566029	0.811119	-1.55358	Down-regulated
ENSMUSG00000042808	Gpx2	3.24812	6.73117	5.76456	2.49109	1.46862	1.43052	-1.53273	Down-regulated
ENSMUSG00000038151	Prdm1	14.8846	14.6399	14.108	5.06691	5.36963	4.68974	-1.51405	Down-regulated
ENSMUSG00000012282	Wnt8a	1.02489	1.52651	1.2591	0.406708	0.550731	0.412933	-1.45765	Down-regulated
ENSMUSG00000064325	Hhip	5.21907	4.33237	4.35376	1.33875	2.27942	1.41577	-1.45039	Down-regulated
ENSMUSG00000030321	Efcab12	2.09709	1.96265	2.0176	0.677847	0.749606	0.811119	-1.42115	Down-regulated
ENSMUSG00000027869	Hsd3b6	6.76429	2.77679	3.85315	2.72833	1.22385	1.09132	-1.39594	Down-regulated
ENSMUSG00000043753	Dmrta1	7.5842	5.00113	6.96298	1.94881	3.42677	2.04992	-1.38156	Down-regulated
ENSMUSG00000067608	Pcna-ps2	114.819	110.839	113.956	40.4336	47.9442	44.9507	-1.33432	Down-regulated
ENSMUSG00000101939	Gm28438	101.417	87.9122	83.3889	52.5162	16.3537	39.6121	-1.31266	Down-regulated
ENSMUSG00000074934	Grem1	45.1583	57.135	62.5152	19.9287	26.4657	19.4964	-1.30825	Down-regulated
ENSMUSG00000081603	Gm14681	51.7176	44.9229	43.8562	7.23602	25.2418	24.4958	-1.28923	Down-regulated
ENSMUSG00000030554	Synm	6.21242	7.44354	7.41808	1.84713	1.91226	4.85197	-1.27154	Down-regulated
ENSMUSG00000074634	Tmem267	23.6671	12.5174	17.2633	6.27008	8.58223	7.07886	-1.27094	Down-regulated
ENSMUSG00000079055	Slc8a3	2.98007	4.04161	3.61044	1.33875	1.52981	1.48951	-1.27053	Down-regulated
ENSMUSG00000034486	Gbx2	8.56179	6.48402	7.61529	2.49109	3.68684	3.14124	-1.2659	Down-regulated
ENSMUSG00000079330	Lemd1	1.26141	2.04988	1.45631	0.660901	0.566029	0.781624	-1.23026	Down-regulated
ENSMUSG00000024565	Sall3	46.2778	51.6686	58.2069	23.623	23.3296	18.9654	-1.22975	Down-regulated
ENSMUSG00000085627	Gm11222	12.0937	10.86	11.165	4.76187	4.51294	5.2354	-1.21786	Down-regulated
ENSMUSG00000006777	Krt23	1.52945	1.22121	1.04672	0.305031	0.917885	0.398186	-1.20832	Down-regulated
ENSMUSG00000045287	Rtn4rl1	1.48215	2.04988	1.50182	0.57617	0.826097	0.752129	-1.20582	Down-regulated
ENSMUSG00000031075	Ano1	10.8166	8.94097	8.95024	3.57564	3.71744	5.08793	-1.19657	Down-regulated
ENSMUSG00000092368	A930015D03Rik	4.36762	4.14337	4.76335	1.99965	2.3712	1.37153	-1.19567	Down-regulated
ENSMUSG00000029120	Ppp2r2c	5.31367	3.66362	4.00485	1.16929	2.96783	1.48951	-1.19204	Down-regulated
ENSMUSG00000046341	Gm11223	3.89459	2.8204	2.71541	2.06743	0.887289	1.17981	-1.17708	Down-regulated
ENSMUSG00000038349	Plcl1	1.97095	4.1143	4.0807	1.71156	1.31564	1.43052	-1.17437	Down-regulated
ENSMUSG00000031665	Sall1	43.4239	56.568	58.9199	25.182	22.9624	21.679	-1.1715	Down-regulated
ENSMUSG00000070713	Gm10282	46.1359	48.3975	45.0394	26.131	29.6018	6.09077	-1.16309	Down-regulated
ENSMUSG00000061897	Gm14292	18.59	18.0564	20.4339	7.94775	8.41395	8.95181	-1.15737	Down-regulated
ENSMUSG00000035551	Igfbpl1	2.98007	2.63141	2.38167	1.01677	1.11676	1.41577	-1.15204	Down-regulated
ENSMUSG00000091472	Gm3739	3.62654	4.30329	4.70267	1.44042	2.83015	1.41577	-1.13712	Down-regulated
ENSMUSG00000040631	Dok4	64.6786	44.0942	46.1013	22.4537	24.2781	23.0063	-1.13706	Down-regulated
ENSMUSG00000047347	Tdg-ps	20.2298	19.0304	20.3125	8.6256	9.54601	9.30575	-1.10127	Down-regulated
ENSMUSG00000080708	Ccnd3-ps	4.69874	4.01253	4.06553	1.93186	1.94286	2.02042	-1.10001	Down-regulated
ENSMUSG00000085666	Gm9855	67.1383	64.564	65.6705	30.2998	30.8562	30.1294	-1.09783	Down-regulated
ENSMUSG00000080893	Gm15920	11.7468	10.6565	11.9084	4.37211	5.79798	5.72208	-1.09444	Down-regulated
ENSMUSG00000021974	Fgf9	1.26141	1.94811	1.66869	0.728685	0.71901	0.855362	-1.06587	Down-regulated
ENSMUSG00000085525	Gm13166	1.7975	1.74458	1.92658	0.948986	0.841395	0.796371	-1.06579	Down-regulated
ENSMUSG00000059049	Frem1	58.7185	62.9648	65.9587	28.8763	29.9843	30.2769	-1.05883	Down-regulated
ENSMUSG00000112441	AC122860.2	1.1195	1.38112	1.1074	0.610062	0.627222	0.486671	-1.05275	Down-regulated
ENSMUSG00000096403	Gm9825	91.9723	88.4065	89.3962	41.9587	42.9111	44.0954	-1.04996	Down-regulated
ENSMUSG00000040274	Cdk6	82.8744	74.5226	78.4891	34.2482	43.2018	36.0874	-1.04077	Down-regulated
ENSMUSG00000026833	Olfm1	88.5507	94.6289	90.2609	43.772	44.5327	44.1544	-1.03108	Down-regulated
ENSMUSG00000042549	Map2k3os	1.45062	1.36659	1.39563	0.677847	0.611924	0.752129	-1.0267	Down-regulated
ENSMUSG00000026885	Ttll11	4.88795	4.66675	4.9909	3.0842	1.97345	2.02042	-1.0261	Down-regulated
ENSMUSG00000019235	Rps6kl1	1.78174	1.13398	1.47148	0.525331	1.11676	0.486671	-1.02598	Down-regulated
ENSMUSG00000059921	Unc5c	49.8413	45.6498	34.5115	19.8779	22.3046	21.1186	-1.02466	Down-regulated
ENSMUSG00000050931	Sgms2	1.43485	1.77366	1.68386	0.864255	0.826097	0.693138	-1.02453	Down-regulated
ENSMUSG00000068373	D430041D05Rik	6.29126	7.60346	8.67718	3.84678	3.36558	3.79014	-1.021	Down-regulated
ENSMUSG00000068396	Rpl34-ps1	173.774	164.877	170.586	80.2571	84.8891	84.5334	-1.01364	Down-regulated
ENSMUSG00000078875	Gm14419	2.58588	3.1257	1.59284	1.57599	1.04027	0.988091	-1.00837	Down-regulated
ENSMUSG00000024437	Gm8615	8.27798	8.72289	8.17658	4.23654	4.20697	4.08509	-0.992349	Down-regulated
ENSMUSG00000080775	Gm6368	1.19834	1.19213	1.51699	0.711739	0.734308	0.501419	-0.991348	Down-regulated
ENSMUSG00000055430	Nap1l5	2.8697	2.13711	3.07949	1.3218	1.48391	1.2388	-0.98311	Down-regulated
ENSMUSG00000000296	Tpd52l1	8.751	10.3948	9.96662	4.4399	4.91069	5.22066	-0.982903	Down-regulated
ENSMUSG00000069117	Gm10260	314.027	316.249	322.846	149.618	160.706	168.388	-0.978743	Down-regulated
ENSMUSG00000048387	Osr1	11.195	16.748	14.8362	6.30398	8.07739	7.16734	-0.97459	Down-regulated
ENSMUSG00000019880	Rspo3	8.92445	15.5849	16.8538	7.7444	6.60878	6.48895	-0.973172	Down-regulated
ENSMUSG00000044285	Gm1821	279.528	303.92	266.869	128.638	153.654	147.24	-0.971196	Down-regulated
ENSMUSG00000044317	Gpr4	6.48047	7.96691	6.76578	3.67732	4.09989	2.94952	-0.970592	Down-regulated
ENSMUSG00000024087	Cyp1b1	25.4646	13.6804	12.3483	7.71051	10.0202	8.46513	-0.962245	Down-regulated
ENSMUSG00000097924	A730020E08Rik	3.5477	3.82354	3.35255	2.03354	1.71339	1.71072	-0.961093	Down-regulated
ENSMUSG00000029189	Sel1l3	8.97175	8.8392	8.22209	4.35517	4.60473	4.29156	-0.959662	Down-regulated
ENSMUSG00000114133	Gm20075	33.7111	34.5281	40.2002	29.4524	12.5444	13.1696	-0.958573	Down-regulated
ENSMUSG00000025328	Padi3	6.07052	7.03647	8.41929	4.16876	3.80922	3.00851	-0.956257	Down-regulated
ENSMUSG00000027107	Chrna1	1.1195	1.62827	1.63835	0.915093	0.596626	0.737381	-0.95123	Down-regulated
ENSMUSG00000057657	Rps18-ps3	148.736	151.807	144.251	78.0541	71.335	79.1947	-0.94551	Down-regulated
ENSMUSG00000060803	Gstp1	163.399	159.891	224.302	94.1021	89.3256	98.0274	-0.944092	Down-regulated
ENSMUSG00000028444	Cntfr	26.1742	28.6256	22.4059	8.71033	17.1798	13.9218	-0.942335	Down-regulated
ENSMUSG00000039578	Ccser1	9.88627	8.79558	8.14624	4.59241	4.97188	4.35055	-0.932941	Down-regulated
ENSMUSG00000032776	Mctp2	4.02073	3.44554	4.2324	1.59294	2.58538	2.04992	-0.89252	Down-regulated
ENSMUSG00000080242	Gm15487	22.7526	21.2257	22.5728	11.5912	12.8963	11.1492	-0.886667	Down-regulated
ENSMUSG00000079679	Vwde	5.09293	3.57639	6.32585	3.06726	2.60068	2.35962	-0.885946	Down-regulated
ENSMUSG00000090877	Hspa1b	13.434	8.62113	11.0589	4.15181	9.6072	4.07034	-0.881464	Down-regulated
ENSMUSG00000034227	Foxj1	3.57924	2.36972	2.9733	1.47432	1.6369	1.69598	-0.874744	Down-regulated
ENSMUSG00000020925	Ccdc43	71.1118	90.2093	70.7979	37.5697	47.2864	41.0869	-0.868347	Down-regulated
ENSMUSG00000038540	Tmc3	1.13527	1.54104	1.60801	0.762578	0.856693	0.737381	-0.847123	Down-regulated
ENSMUSG00000051159	Cited1	7.28462	7.89422	7.70631	4.74493	4.11519	3.76064	-0.844862	Down-regulated
ENSMUSG00000024617	Camk2a	3.51617	3.51823	3.2767	2.03354	2.04994	1.65173	-0.832941	Down-regulated
ENSMUSG00000021136	Smoc1	37.921	53.5731	46.9053	22.9282	29.4641	24.7023	-0.829984	Down-regulated
ENSMUSG00000055452	Gm7353	6.74852	8.67928	3.82281	3.67732	3.64095	3.4362	-0.827352	Down-regulated
ENSMUSG00000097993	Ptprv	2.12862	1.9045	1.75971	1.15234	1.36153	0.737381	-0.821134	Down-regulated
ENSMUSG00000029112	Nkx1-1	2.85393	2.63141	2.77609	1.67767	1.34623	1.60749	-0.819728	Down-regulated
ENSMUSG00000084145	Gm12263	1.05643	1.03221	1.18325	0.525331	0.611924	0.693138	-0.816818	Down-regulated
ENSMUSG00000073791	Efcab7	9.06636	9.28988	8.52548	5.60918	6.73116	2.80205	-0.816142	Down-regulated
ENSMUSG00000032744	Heyl	2.04978	4.46321	3.15534	1.83019	1.6216	1.99093	-0.814022	Down-regulated
ENSMUSG00000022895	Ets2	222.48	221.431	233.707	123.69	127.708	130.605	-0.812036	Down-regulated
ENSMUSG00000043618	Eif5al3-ps	1.30871	1.04675	1.03155	0.4406	0.795501	0.663643	-0.811641	Down-regulated
ENSMUSG00000089809	Rasgef1b	10.8639	14.0584	15.3519	8.54087	7.1901	7.03461	-0.808032	Down-regulated
ENSMUSG00000047013	Fbxo41	1.90788	3.69269	3.32221	2.08438	1.51451	1.46001	-0.805583	Down-regulated
ENSMUSG00000045104	Gm5514	13.1659	17.2568	16.5655	9.99824	8.29157	8.46513	-0.797851	Down-regulated
ENSMUSG00000024619	Cdx1	9.27133	4.92844	4.52063	2.98253	4.0234	3.6869	-0.793945	Down-regulated
ENSMUSG00000044288	Cnr1	13.7336	8.47575	9.13228	6.35481	6.19573	5.42712	-0.787972	Down-regulated
ENSMUSG00000095930	Nim1k	4.49376	5.3355	5.96177	2.69444	3.2279	3.1265	-0.787236	Down-regulated
ENSMUSG00000043091	Tuba1c	100.849	91.0961	186.939	68.5981	77.3013	73.7676	-0.769689	Down-regulated
ENSMUSG00000042734	Ttc9	2.57011	2.60233	2.19964	1.13539	1.86637	1.28304	-0.767255	Down-regulated
ENSMUSG00000025533	Asl	17.0132	18.3908	17.8095	11.7776	12.8963	6.37097	-0.76474	Down-regulated
ENSMUSG00000022591	Gm9747	9.9178	11.3688	8.98058	6.10062	6.16513	5.55985	-0.750107	Down-regulated
ENSMUSG00000047986	Palm3	17.3759	11.8341	14.2749	8.21889	8.53633	8.93706	-0.744006	Down-regulated
ENSMUSG00000083327	Vcp-rs	315.935	289.091	313.562	137.586	272.918	133.672	-0.743602	Down-regulated
ENSMUSG00000021703	Serinc5	34.1053	35.5167	37.3635	20.1151	20.6065	22.5639	-0.742117	Down-regulated
ENSMUSG00000080902	Ywhaq-ps3	4.90372	4.05615	3.29187	2.60971	2.08054	2.56609	-0.740916	Down-regulated
ENSMUSG00000036144	Meox2	12.6298	26.7793	21.1013	13.8281	11.4277	10.633	-0.738774	Down-regulated
ENSMUSG00000025219	Fgf8	37.0538	48.3248	47.2846	24.6397	25.6396	28.6694	-0.733373	Down-regulated
ENSMUSG00000031891	Hsd11b2	58.2454	68.78	69.1747	38.8067	41.0448	37.459	-0.727396	Down-regulated
ENSMUSG00000034520	Gjc1	166.868	230.91	181.553	114.963	115.149	120.016	-0.711937	Down-regulated
ENSMUSG00000055980	Irs1	36.1708	42.8149	36.787	25.5209	22.1363	22.5344	-0.707613	Down-regulated
ENSMUSG00000041930	Fam222a	4.84065	5.7135	4.71784	2.6775	2.67717	3.89337	-0.706933	Down-regulated
ENSMUSG00000020027	Socs2	22.3269	24.206	24.3932	14.2348	15.8641	13.0221	-0.703776	Down-regulated
ENSMUSG00000091387	Gcnt4	2.42821	2.22434	2.39684	1.37264	1.5757	1.35678	-0.695758	Down-regulated
ENSMUSG00000100801	Gm15459	587.989	989.336	589.26	400.709	519.661	413.214	-0.687145	Down-regulated
ENSMUSG00000020926	Adam11	22.3269	41.1575	25.3186	21.5216	14.8239	18.5967	-0.677754	Down-regulated
ENSMUSG00000029765	Plxna4	22.4057	15.2941	13.9411	9.16788	12.8657	9.98414	-0.676597	Down-regulated
ENSMUSG00000092627	D130058E05Rik	7.72611	5.35004	7.60012	3.76205	4.43645	4.60126	-0.675487	Down-regulated
ENSMUSG00000097554	Gm26825	250.799	394.609	236.195	166.259	206.279	175.836	-0.671843	Down-regulated
ENSMUSG00000026999	Nup35	39.7816	35.5894	27.594	19.7931	22.9012	21.4725	-0.6687	Down-regulated
ENSMUSG00000085379	2310058D17Rik	4.17841	4.94297	4.11104	3.10115	2.14173	3.00851	-0.666617	Down-regulated
ENSMUSG00000028885	Smpdl3b	6.82736	4.7249	7.16019	3.82983	4.19168	3.73115	-0.655357	Down-regulated
ENSMUSG00000029191	Rfc1	190.078	191.875	199.848	93.3395	99.1163	177.473	-0.637141	Down-regulated
ENSMUSG00000073643	Wdfy1	32.8754	35.822	36.4381	21.6572	22.7177	22.5344	-0.637103	Down-regulated
ENSMUSG00000097908	4933404O12Rik	38.9459	33.903	26.8204	16.1666	16.476	30.8373	-0.635368	Down-regulated
ENSMUSG00000017144	Rnd3	85.8071	97.8127	92.6881	59.4302	59.8461	56.9111	-0.634679	Down-regulated
ENSMUSG00000031654	Cbln1	7.42653	12.2121	11.8477	6.76152	6.56288	6.75441	-0.633791	Down-regulated
ENSMUSG00000084383	Gm13370	116.554	120.143	120.54	112.811	56.144	58.961	-0.632326	Down-regulated
ENSMUSG00000068397	Gm10240	116.554	120.143	120.54	112.811	56.144	58.961	-0.632326	Down-regulated
ENSMUSG00000104222	Gm7292	43.3135	41.0703	48.0734	20.8607	33.6099	30.3506	-0.628438	Down-regulated
ENSMUSG00000050447	Lypd6	7.45806	6.14964	6.5534	3.9993	4.89539	4.04085	-0.625575	Down-regulated
ENSMUSG00000044042	Fmn1	7.66304	6.64394	7.34223	4.67714	4.74241	4.52752	-0.619434	Down-regulated
ENSMUSG00000026771	Spopl	37.7633	36.0982	41.5048	25.7582	24.4463	24.2598	-0.61662	Down-regulated
ENSMUSG00000066553	Gm6969	17.2024	18.0564	15.3368	11.3709	10.831	10.5888	-0.611671	Down-regulated
ENSMUSG00000043262	Uevld	23.9667	24.8312	24.6814	15.6752	15.344	16.6058	-0.610586	Down-regulated
ENSMUSG00000030268	Bcat1	135.081	103.483	128.398	74.7835	82.8086	81.0382	-0.606164	Down-regulated
ENSMUSG00000102049	Zbed6	14.8688	11.4561	12.6214	7.35464	8.13858	9.85141	-0.604028	Down-regulated
ENSMUSG00000027833	Shox2	129.42	167.596	198.073	124.097	98.5197	99.9004	-0.602166	Down-regulated
ENSMUSG00000028081	Rps3a1	1377.41	1001.59	1367.54	834.006	586.361	1019.75	-0.601906	Down-regulated
ENSMUSG00000042942	Greb1l	31.7086	22.2143	26.9569	14.3704	18.8319	19.5996	-0.600284	Down-regulated
ENSMUSG00000021732	Fgf10	41.7998	34.9643	43.5224	24.0975	31.6059	23.0063	-0.597807	Down-regulated
ENSMUSG00000074283	Zfp109	11.1319	10.2058	11.2106	6.67679	7.93971	6.72491	-0.594296	Down-regulated
ENSMUSG00000054871	Tmem158	7.80495	7.16731	7.76699	4.71104	5.88976	4.49802	-0.576439	Down-regulated
ENSMUSG00000033419	Snap91	10.0439	7.8506	7.41808	5.42277	5.92036	5.51561	-0.571989	Down-regulated
ENSMUSG00000031700	Gpt2	72.2155	89.8603	93.5983	58.1254	57.0466	55.1708	-0.570829	Down-regulated
ENSMUSG00000071553	Cpa2	40.7907	45.6062	45.4794	28.8593	31.7741	27.3126	-0.57021	Down-regulated
ENSMUSG00000040723	Rcsd1	12.8663	14.1166	14.3659	7.57494	10.112	9.95464	-0.56574	Down-regulated
ENSMUSG00000032265	Fam46a	5.94438	7.32723	7.02366	4.42295	4.773	4.38004	-0.565569	Down-regulated
ENSMUSG00000021294	Kif26a	56.7633	58.2544	56.6899	38.8406	40.1269	36.5004	-0.558205	Down-regulated
ENSMUSG00000049882	Vcpkmt	21.6489	19.1031	20.9951	12.8791	16.0783	12.6682	-0.554744	Down-regulated
ENSMUSG00000030031	Kbtbd8	25.575	21.8363	24.818	14.6584	18.7708	15.3228	-0.552808	Down-regulated
ENSMUSG00000096718	Zfp781	10.7693	11.0781	9.66323	7.98165	6.45579	6.88714	-0.549147	Down-regulated
ENSMUSG00000045319	Proser2	5.50288	5.6408	5.56735	3.91457	3.53386	3.92287	-0.54043	Down-regulated
ENSMUSG00000067889	Sptbn2	95.0627	85.7024	89.8058	63.4634	58.6529	62.5742	-0.536023	Down-regulated
ENSMUSG00000026335	Pam	39.5608	41.4774	46.5716	28.029	31.2846	28.1385	-0.53037	Down-regulated
ENSMUSG00000028640	Tfap2c	49.0529	36.8397	45.2518	25.9785	30.5503	33.4476	-0.52832	Down-regulated
ENSMUSG00000048280	Zfp738	34.2787	19.6556	34.1019	19.8779	20.4688	20.219	-0.524156	Down-regulated
ENSMUSG00000022130	Tgds	21.3808	20.4116	21.1772	13.3536	15.0686	15.0573	-0.519326	Down-regulated
ENSMUSG00000036030	Prtg	126.74	74.5226	95.2518	56.1088	85.6693	63.9162	-0.514671	Down-regulated
ENSMUSG00000044461	Shisa2	33.6165	42.873	32.5849	24.6906	25.8079	25.4544	-0.508076	Down-regulated
ENSMUSG00000020482	Ccdc117	102.489	96.1844	102.594	64.3616	75.4043	70.4936	-0.504393	Down-regulated
ENSMUSG00000024427	Spry4	57.8512	56.5389	60.2852	39.8913	38.4747	43.5202	-0.503832	Down-regulated
ENSMUSG00000070348	Ccnd1	265.258	256.802	286.059	193.322	199.64	172.385	-0.500853	Down-regulated
ENSMUSG00000028654	Mycl	53.2313	58.0509	51.0164	38.5186	37.0979	38.0636	-0.499263	Down-regulated
ENSMUSG00000069769	Msi2	119.581	118.413	130.067	77.1729	99.3305	81.4659	-0.498617	Down-regulated
ENSMUSG00000041782	Lad1	14.9792	13.6368	13.4709	9.9474	9.91316	9.68919	-0.495704	Down-regulated
ENSMUSG00000102252	Snrpn	37.1169	41.1721	46.5868	26.7919	31.1622	29.7459	-0.494697	Down-regulated
ENSMUSG00000029752	Asns	90.1117	70.5101	97.9217	58.8879	61.4218	61.822	-0.490093	Down-regulated
ENSMUSG00000042821	Snai1	83.5208	73.0252	76.0771	57.0239	51.2639	56.2327	-0.484826	Down-regulated
ENSMUSG00000026034	Clk1	55.0446	60.9294	55.1274	35.5531	36.333	49.6847	-0.477564	Down-regulated
ENSMUSG00000079259	Trim71	158.779	120.783	141.732	101.033	108.035	93.1017	-0.465284	Down-regulated
ENSMUSG00000024868	Dkk1	14.5692	15.2069	14.4873	11.0828	10.6169	10.0726	-0.4641	Down-regulated
ENSMUSG00000057329	Bcl2	25.7169	26.5758	25.3792	19.4203	19.1379	17.2105	-0.463819	Down-regulated
ENSMUSG00000004698	Hdac9	27.7982	24.1188	22.8307	16.4378	20.4535	16.8123	-0.463269	Down-regulated
ENSMUSG00000044243	Bhlha9	15.4049	17.0096	15.2002	12.0657	11.5195	10.633	-0.462674	Down-regulated
ENSMUSG00000030946	Lhpp	21.0812	18.1872	18.4921	12.5232	15.3899	13.6563	-0.460194	Down-regulated
ENSMUSG00000066842	Hmcn1	57.6305	58.6469	58.571	45.5005	38.5818	41.9422	-0.457538	Down-regulated
ENSMUSG00000029657	Hsph1	443.81	364.065	441.11	274.291	361.142	268.775	-0.452325	Down-regulated
ENSMUSG00000027030	Stk39	105.548	95.3122	111.211	70.6825	81.8907	74.2838	-0.445483	Down-regulated
ENSMUSG00000026768	Itga8	15.1842	15.8902	15.0182	11.015	11.3971	11.1639	-0.442566	Down-regulated
ENSMUSG00000048078	Tenm4	94.7947	108.411	86.8628	74.5123	65.8736	71.1278	-0.44116	Down-regulated
ENSMUSG00000062580	Timm17a	75.3217	68.024	74.909	51.635	59.173	48.6229	-0.438896	Down-regulated
ENSMUSG00000035268	Pkig	60.7525	66.4975	63.5315	46.1275	48.1125	45.1867	-0.438011	Down-regulated
ENSMUSG00000038168	P3h2	15.263	13.0407	14.6238	9.45596	10.7393	11.1639	-0.437646	Down-regulated
ENSMUSG00000032892	Rangrf	35.0829	30.1376	29.8089	20.2846	27.0317	22.3279	-0.434554	Down-regulated
ENSMUSG00000019838	Slc16a10	17.234	16.2246	17.9005	11.7776	13.4011	12.4765	-0.432873	Down-regulated
ENSMUSG00000034341	Wbp2	40.1758	52.4682	51.3198	31.0623	33.2428	41.2491	-0.43205	Down-regulated
ENSMUSG00000024827	Gldc	72.9093	54.867	80.0667	47.3815	60.2898	45.0835	-0.429906	Down-regulated
ENSMUSG00000038210	Hoxa11	79.1217	97.1003	106.826	75.0546	67.6941	65.7301	-0.425801	Down-regulated
ENSMUSG00000056427	Slit3	34.9094	45.4899	49.1505	32.6892	29.8007	32.9462	-0.425281	Down-regulated
ENSMUSG00000029416	Slc15a4	27.2779	28.1023	30.9011	20.6235	20.4382	22.5344	-0.424701	Down-regulated
ENSMUSG00000031562	Dctd	98.7523	84.0451	100.349	69.2082	73.7062	66.0103	-0.423942	Down-regulated
ENSMUSG00000036990	Otud4	176.644	141.093	155.036	108.727	126.056	114.648	-0.42206	Down-regulated
ENSMUSG00000023025	Larp4	149.004	133.504	149.939	98.0505	112.625	109.132	-0.420727	Down-regulated
ENSMUSG00000063317	Usp31	49.9359	42.495	49.3477	33.8585	36.0576	35.0108	-0.419338	Down-regulated
ENSMUSG00000028982	Slc25a33	17.2024	16.8643	19.8422	11.8623	14.3496	13.6858	-0.418945	Down-regulated
ENSMUSG00000027276	Jag1	20.7501	22.7522	22.9672	17.2851	16.2007	15.8094	-0.416664	Down-regulated
ENSMUSG00000027478	Dnmt3b	77.0246	70.9607	75.3489	53.7871	56.8783	55.5985	-0.411015	Down-regulated
ENSMUSG00000028212	Ccne2	44.3542	40.8668	43.7197	29.266	34.7267	32.0318	-0.410574	Down-regulated
ENSMUSG00000023452	Pisd	41.6264	39.6456	41.9144	29.7236	30.4738	31.5304	-0.410397	Down-regulated
ENSMUSG00000030102	Itpr1	50.2355	44.7484	46.7536	34.9938	32.4014	38.3438	-0.407454	Down-regulated
ENSMUSG00000038560	Sp6	43.1086	33.0307	30.9921	27.8426	26.481	25.6756	-0.407319	Down-regulated
ENSMUSG00000041773	Enc1	47.5708	44.5885	44.2809	32.8417	34.4819	34.5242	-0.407183	Down-regulated
ENSMUSG00000051065	Mb21d2	34.9409	33.0598	33.4041	23.4535	26.9399	25.3659	-0.406042	Down-regulated
ENSMUSG00000005667	Mthfd2	102.552	79.9889	102.973	68.5303	73.1708	71.8946	-0.40372	Down-regulated
ENSMUSG00000016262	Sertad4	106.857	123.429	128.535	101.016	81.447	85.9344	-0.403428	Down-regulated
ENSMUSG00000042354	Gnl3	155.563	124.258	140.443	94.0174	109.366	111.286	-0.402991	Down-regulated
ENSMUSG00000005397	Nid1	166.143	144.378	168.371	110.167	127.127	121.343	-0.40258	Down-regulated
ENSMUSG00000005483	Dnajb1	105.958	99.0775	104.096	67.988	82.1813	81.3921	-0.402288	Down-regulated
ENSMUSG00000023460	Rab12	40.6646	58.5597	59.193	39.349	40.7082	38.5945	-0.401932	Down-regulated
ENSMUSG00000030059	Tmf1	58.7185	65.3926	62.682	42.8738	48.7091	48.4164	-0.401321	Down-regulated
ENSMUSG00000036093	Arl5a	167.01	157.826	161.757	116.319	129.437	119.736	-0.398576	Down-regulated
ENSMUSG00000045103	Dmd	41.3584	29.905	36.8629	23.9449	31.4529	25.8378	-0.398391	Down-regulated
ENSMUSG00000031432	Prps1	96.9864	88.8427	98.9381	66.3273	78.4792	69.3581	-0.396644	Down-regulated
ENSMUSG00000075232	Amd1	284.857	239.909	263.41	177.799	218.243	198.105	-0.393649	Down-regulated
ENSMUSG00000041718	Alg13	51.3077	46.6966	52.2755	36.4343	40.4482	36.4119	-0.392953	Down-regulated
ENSMUSG00000019564	Arid3a	170.952	152.026	163.638	111.913	135.097	120.223	-0.391964	Down-regulated
ENSMUSG00000056962	Jmjd6	85.1922	81.8062	88.0764	60.3453	63.6554	68.5322	-0.390696	Down-regulated
ENSMUSG00000028896	Rcc1	206.65	164.339	201.38	135.654	154.801	141.931	-0.390163	Down-regulated
ENSMUSG00000027547	Sall4	56.2902	45.2718	49.8635	37.9255	44.2421	32.3858	-0.38896	Down-regulated
ENSMUSG00000020766	Galk1	130.887	138.331	141.52	95.3053	103.17	112.185	-0.387907	Down-regulated
ENSMUSG00000050627	Gpd1l	33.2223	27.07	31.7203	21.6572	26.8481	21.5463	-0.379227	Down-regulated
ENSMUSG00000025665	Rps6ka6	268.285	252.47	267.127	189.424	211.19	200.759	-0.375282	Down-regulated
ENSMUSG00000030878	Cdr2	40.2073	38.2935	42.3695	29.4863	32.6155	30.2474	-0.373504	Down-regulated
ENSMUSG00000004127	Trmt10a	31.7874	28.3349	31.0073	20.793	23.5285	25.3954	-0.371204	Down-regulated
ENSMUSG00000001175	Calm1	522.79	546.388	585.634	398.947	450.498	418.434	-0.369645	Down-regulated
ENSMUSG00000040289	Hey1	27.5144	34.877	34.0868	23.928	25.0736	24.9235	-0.369281	Down-regulated
ENSMUSG00000078899	Gm4631	78.696	98.9031	73.4071	61.7349	65.4911	65.2877	-0.368751	Down-regulated
ENSMUSG00000001627	Ifrd1	55.7857	45.6934	55.0819	34.9261	42.957	42.1929	-0.36785	Down-regulated
ENSMUSG00000026603	Smyd2	52.7425	49.3425	51.0164	37.5527	42.2227	37.7244	-0.367449	Down-regulated
ENSMUSG00000062098	Btbd3	64.6944	66.5266	65.8829	48.8897	52.503	50.0977	-0.365187	Down-regulated
ENSMUSG00000031508	Ankrd10	104.76	113.194	110.224	82.0703	81.4929	89.872	-0.357879	Down-regulated
ENSMUSG00000041308	Sntb2	65.7823	62.4414	65.6402	47.856	51.1874	50.7466	-0.357305	Down-regulated
ENSMUSG00000040236	Trappc5	49.5733	48.0341	51.517	37.2646	39.6221	38.3438	-0.357182	Down-regulated
ENSMUSG00000028261	Ndufaf4	45.3475	36.8106	42.0055	29.5711	33.8088	32.7545	-0.354319	Down-regulated
ENSMUSG00000005534	Insr	62.5973	66.7011	66.7931	51.4316	48.4032	52.0738	-0.353361	Down-regulated
ENSMUSG00000021694	Ercc8	27.0099	25.1946	29.0504	19.2678	21.9069	21.7675	-0.353263	Down-regulated
ENSMUSG00000000561	Wdr77	158.511	133.199	141.672	105.541	117.352	114.235	-0.348019	Down-regulated
ENSMUSG00000042275	Pelo	37.8264	33.8594	37.1359	29.4355	28.3627	26.8702	-0.347473	Down-regulated
ENSMUSG00000004530	Coro1c	175.13	162.435	167.036	120.301	150.656	121.948	-0.347214	Down-regulated
ENSMUSG00000037857	Nufip2	67.8794	63.7207	64.199	49.1608	50.8509	52.354	-0.347072	Down-regulated
ENSMUSG00000042595	Fam199x	72.2943	66.0468	69.023	50.1437	57.7809	53.5044	-0.346789	Down-regulated
ENSMUSG00000072872	Rybp	115.088	116.596	118.583	92.2211	87.6275	92.8363	-0.346275	Down-regulated
ENSMUSG00000003500	Impdh1	70.9699	60.9876	68.75	48.4152	54.2623	53.7403	-0.344837	Down-regulated
ENSMUSG00000024640	Psat1	194.398	165.517	202.427	138.196	152.323	148.081	-0.343738	Down-regulated
ENSMUSG00000036916	Zfp280c	53.5467	47.0309	52.3362	36.9765	38.3676	44.0806	-0.341234	Down-regulated
ENSMUSG00000061458	Nol10	85.0503	67.6897	77.1845	59.9386	57.5055	62.2497	-0.340619	Down-regulated
ENSMUSG00000025001	Hells	220.809	205.322	222.982	158.277	175.806	173.535	-0.340123	Down-regulated
ENSMUSG00000032698	Lmo2	24.0613	26.7647	27.1845	20.8946	20.0099	20.1305	-0.33924	Down-regulated
ENSMUSG00000022601	Zbtb11	31.9924	29.9486	30.9011	22.9451	24.1251	25.5871	-0.338668	Down-regulated
ENSMUSG00000027330	Cdc25b	43.3608	44.3268	41.4442	33.2823	34.4666	33.3886	-0.338139	Down-regulated
ENSMUSG00000032840	2410131K14Rik	64.2529	60.1298	71.8598	52.6348	54.9201	46.1748	-0.337647	Down-regulated
ENSMUSG00000025630	Hprt	64.2056	54.0093	61.696	41.3995	49.6882	49.8617	-0.337236	Down-regulated
ENSMUSG00000039976	Tbc1d16	242.426	226.199	232.388	184.256	183.546	181.882	-0.33624	Down-regulated
ENSMUSG00000005481	Ddx39	187.587	161.068	173.938	129.52	143.267	137.168	-0.335861	Down-regulated
ENSMUSG00000032198	Dock6	75.1956	86.1531	83.0552	63.9887	61.789	65.9366	-0.335381	Down-regulated
ENSMUSG00000040010	Slc7a5	68.4786	55.4921	69.2506	47.856	50.652	53.1799	-0.333908	Down-regulated
ENSMUSG00000025591	Tma16	42.2729	38.279	41.1104	29.1644	32.998	33.3886	-0.333568	Down-regulated
ENSMUSG00000030611	Mrps11	34.326	34.1937	35.9527	26.4869	28.8063	26.7817	-0.333472	Down-regulated
ENSMUSG00000052105	Mtcl1	33.9161	37.9591	39.8362	31.7402	27.9802	28.0647	-0.332894	Down-regulated
ENSMUSG00000021068	Nin	75.2271	62.2088	72.9521	52.3976	57.2455	55.923	-0.330801	Down-regulated
ENSMUSG00000036097	Slf2	154.238	143.477	145.009	105.914	120.977	121.948	-0.329432	Down-regulated
ENSMUSG00000034453	Polr3b	80.8719	72.9234	77.6092	61.379	59.8767	61.0551	-0.329221	Down-regulated
ENSMUSG00000071226	Cecr2	106.605	95.6901	108.692	81.6805	84.3537	79.1062	-0.32855	Down-regulated
ENSMUSG00000063694	Cycs	182.431	171.972	190.868	131.858	156.148	142.182	-0.327586	Down-regulated
ENSMUSG00000036779	Papd5	69.2985	59.6064	66.0497	49.8556	50.3001	53.7403	-0.326132	Down-regulated
ENSMUSG00000073542	Cep76	42.3832	40.198	42.3392	31.9266	32.6308	34.0817	-0.325773	Down-regulated
ENSMUSG00000047539	Fbxo28	59.8064	60.0135	64.6693	48.2119	48.6326	48.9473	-0.324686	Down-regulated
ENSMUSG00000037315	Jade3	35.5874	34.2228	36.6505	26.0971	30.7339	27.3273	-0.324594	Down-regulated
ENSMUSG00000003604	Aven	35.7293	31.7659	37.7731	28.5374	28.6839	26.059	-0.323279	Down-regulated
ENSMUSG00000064181	Rab3ip	39.6239	40.7359	42.3392	32.8078	33.7629	30.5718	-0.322509	Down-regulated
ENSMUSG00000041438	Utp4	97.5855	80.8903	94.9939	66.4968	76.0315	73.9446	-0.322481	Down-regulated
ENSMUSG00000057614	Gnai1	30.3999	29.7015	33.5255	24.6906	25.762	23.6847	-0.321969	Down-regulated
ENSMUSG00000024862	Klc2	56.101	46.4785	51.1226	40.4675	41.4425	39.8186	-0.321849	Down-regulated
ENSMUSG00000030505	Prmt3	61.257	51.9448	54.7937	42.0604	45.9861	45.0835	-0.320977	Down-regulated
ENSMUSG00000028587	Orc1	35.682	31.7077	34.193	25.7073	29.2805	25.5429	-0.320663	Down-regulated
ENSMUSG00000036282	Naa30	64.4736	62.0052	65.7312	49.754	52.6254	49.9944	-0.320407	Down-regulated
ENSMUSG00000018428	Akap1	55.5176	47.249	49.4842	38.8406	40.4787	41.6178	-0.317421	Down-regulated
ENSMUSG00000020413	Hus1	63.4172	57.8619	62.773	47.1442	52.3348	46.7647	-0.317275	Down-regulated
ENSMUSG00000027881	Prpf38b	151.605	146.85	158.525	120.708	115.149	127.198	-0.316782	Down-regulated
ENSMUSG00000026596	Abl2	120.385	110.01	118.098	92.3058	91.8956	92.7478	-0.316745	Down-regulated
ENSMUSG00000030512	Snrpa1	150.233	135.016	146.39	104.473	122.92	115.754	-0.316631	Down-regulated
ENSMUSG00000024491	Rbm27	101.48	92.4481	96.0558	73.6311	80.162	76.7466	-0.316499	Down-regulated
ENSMUSG00000021392	Nol8	65.9085	55.5212	64.6541	46.8053	52.7019	48.4164	-0.316437	Down-regulated
ENSMUSG00000040688	Tbl3	108.591	100.023	115.928	86.561	90.2893	81.3774	-0.315072	Down-regulated
ENSMUSG00000028060	2810403A07Rik	75.4005	77.6047	79.5358	58.6676	55.5015	70.7443	-0.31507	Down-regulated
ENSMUSG00000068115	Ninl	56.1483	50.7382	52.6244	37.2985	43.5231	46.1158	-0.314617	Down-regulated
ENSMUSG00000021770	Samd8	44.9061	40.8813	44.9029	32.113	34.0841	38.0046	-0.311425	Down-regulated
ENSMUSG00000022231	Sema5a	140.915	131.105	138.956	108.049	113.848	106.021	-0.311245	Down-regulated
ENSMUSG00000038485	Socs7	76.8354	71.0189	74.378	56.8375	58.2398	62.2055	-0.31105	Down-regulated
ENSMUSG00000040354	Mars	142.886	132.588	150.667	108.15	120.901	111.536	-0.308703	Down-regulated
ENSMUSG00000035049	Rrp12	79.8943	64.215	76.8052	59.5319	58.3775	58.7545	-0.307535	Down-regulated
ENSMUSG00000078185	Chml	40.0339	34.8625	38.1371	27.5375	30.9939	31.8844	-0.307045	Down-regulated
ENSMUSG00000041506	Rrp9	72.8462	59.0395	70.8586	50.9402	55.6392	55.7607	-0.30568	Down-regulated
ENSMUSG00000027087	Itgav	95.6934	95.2831	104.035	82.8329	80.575	73.1924	-0.303624	Down-regulated
ENSMUSG00000021996	Esd	108.071	108.251	109.618	82.0703	90.9624	88.5447	-0.30283	Down-regulated
ENSMUSG00000000776	Polr3d	61.3043	55.7538	61.8022	45.3988	49.6423	48.5787	-0.301719	Down-regulated
ENSMUSG00000035021	Baz1a	106.62	87.447	100.531	75.1732	80.7586	80.9644	-0.299769	Down-regulated
ENSMUSG00000001864	Aif1l	128.522	128.139	129.991	102.338	104.67	104.03	-0.299284	Down-regulated
ENSMUSG00000024312	Wdr46	98.1689	82.664	95.3883	71.2587	76.3834	74.9032	-0.296962	Down-regulated
ENSMUSG00000064264	Zfp428	54.3981	51.3052	54.6572	42.6027	45.8025	40.8951	-0.296157	Down-regulated
ENSMUSG00000006763	Saal1	57.4728	56.4662	57.5243	44.6701	45.8943	47.6643	-0.295951	Down-regulated
ENSMUSG00000039987	Phtf2	34.6571	31.6641	34.997	25.6057	27.7813	28.2859	-0.295882	Down-regulated
ENSMUSG00000009621	Vav2	67.9267	64.2587	66.8082	53.211	53.4821	53.7993	-0.295458	Down-regulated
ENSMUSG00000017679	Ttpal	45.4422	47.8451	45.8889	39.0101	37.9546	35.5418	-0.292636	Down-regulated
ENSMUSG00000021890	Eaf1	108.623	102.974	106.629	82.9515	89.2491	85.0348	-0.292473	Down-regulated
ENSMUSG00000024037	Wdr4	71.1591	64.6657	67.6122	54.143	55.119	55.1708	-0.292364	Down-regulated
ENSMUSG00000027510	Rbm38	62.8969	62.0343	59.1019	48.1441	51.937	48.7851	-0.291633	Down-regulated
ENSMUSG00000057130	Txnl4a	60.8471	58.8068	63.486	49.7709	50.193	48.1657	-0.291364	Down-regulated
ENSMUSG00000033102	Cdc14b	85.7914	77.8954	89.5783	64.7513	73.1555	67.0574	-0.290605	Down-regulated
ENSMUSG00000044763	Trmt10c	42.1152	39.442	38.1068	30.0286	32.0801	34.7454	-0.290201	Down-regulated
ENSMUSG00000041961	Znrf3	41.1218	37.7556	40.5188	34.0788	28.3933	34.1407	-0.290127	Down-regulated
ENSMUSG00000039990	Edrf1	54.6346	52.6427	58.5255	42.823	45.6495	45.7914	-0.289359	Down-regulated
ENSMUSG00000028741	Mrto4	94.0851	81.4137	92.4454	69.8521	73.4308	73.7528	-0.289147	Down-regulated
ENSMUSG00000025337	Sbds	40.838	36.9705	43.3404	32.0283	32.4167	33.831	-0.286607	Down-regulated
ENSMUSG00000047412	Zbtb44	36.975	41.1284	42.6881	32.5028	32.1413	33.4623	-0.285074	Down-regulated
ENSMUSG00000034206	Polq	51.2131	47.1763	55.0212	41.1623	40.7082	42.7239	-0.284906	Down-regulated
ENSMUSG00000029326	Enoph1	45.6787	43.3528	47.1481	33.9601	39.0866	37.6359	-0.284211	Down-regulated
ENSMUSG00000047261	Gap43	45.3948	41.3756	44.4326	34.0449	36.5777	36.0432	-0.283862	Down-regulated
ENSMUSG00000017499	Cdc6	97.1598	88.1739	95.8434	73.1397	80.0855	75.6258	-0.282514	Down-regulated
ENSMUSG00000035161	Ints6	55.36	51.9739	57.2815	43.8397	45.8637	44.2724	-0.282307	Down-regulated
ENSMUSG00000020038	Cry1	44.3542	40.5469	44.2203	34.7735	36.0423	34.3177	-0.281794	Down-regulated
ENSMUSG00000063785	Utp14a	59.8064	53.922	52.412	40.3488	49.214	45.7766	-0.281599	Down-regulated
ENSMUSG00000086266	Igf2os	63.5749	56.0591	62.1056	48.6694	52.2277	47.1481	-0.281326	Down-regulated
ENSMUSG00000053801	Grwd1	90.9789	74.8715	85.9223	65.7342	69.9123	69.594	-0.280033	Down-regulated
ENSMUSG00000026718	Stam	51.1658	53.2533	51.79	38.6034	41.8862	46.8827	-0.279339	Down-regulated
ENSMUSG00000036523	Greb1	57.2836	67.646	71.0255	53.5668	53.9258	52.4573	-0.277966	Down-regulated
ENSMUSG00000000085	Scmh1	39.8447	37.8719	35.1487	30.4184	31.0092	30.8078	-0.276811	Down-regulated
ENSMUSG00000029610	Aimp2	52.238	47.4235	48.392	38.2475	42.7276	40.025	-0.27663	Down-regulated
ENSMUSG00000038552	Fndc4	56.3533	54.7216	58.3889	45.3818	48.5408	44.5673	-0.276624	Down-regulated
ENSMUSG00000025050	Pcgf6	47.082	44.5595	47.4211	36.3326	38.5359	38.7567	-0.276532	Down-regulated
ENSMUSG00000026103	Gls	83.4735	78.4624	87.6517	62.2263	68.0612	73.6349	-0.27634	Down-regulated
ENSMUSG00000024732	Ccdc86	53.0264	45.7516	51.8052	37.468	44.5327	41.0869	-0.27621	Down-regulated
ENSMUSG00000055884	Fancm	73.0985	69.5796	73.2706	59.7353	62.0491	54.8022	-0.275967	Down-regulated
ENSMUSG00000029338	Antxr2	56.779	55.7393	59.648	50.0082	44.7316	46.1453	-0.274397	Down-regulated
ENSMUSG00000051674	Dcun1d4	66.7599	66.294	68.6893	54.3633	54.247	56.4834	-0.274313	Down-regulated
ENSMUSG00000052033	Pfdn4	35.4613	35.1242	37.4545	28.3679	30.2443	29.8492	-0.273546	Down-regulated
ENSMUSG00000031917	Nip7	83.9466	73.7375	83.2372	62.4466	68.3825	66.4528	-0.273518	Down-regulated
ENSMUSG00000016181	Diexf	47.6023	42.117	45.4339	35.3667	37.4956	38.0046	-0.270859	Down-regulated
ENSMUSG00000041264	Uspl1	101.922	91.7212	95.6159	77.7151	82.9615	76.9531	-0.269279	Down-regulated
ENSMUSG00000060733	Ipmk	66.1292	60.8567	70.8434	50.8555	57.016	54.7432	-0.267852	Down-regulated
ENSMUSG00000056952	Tatdn2	62.3292	55.9864	59.0868	49.1778	47.3782	49.2865	-0.267772	Down-regulated
ENSMUSG00000026764	Kif5c	67.8163	69.6814	68.9017	57.1086	55.425	57.5157	-0.26472	Down-regulated
ENSMUSG00000056216	Cebpg	87.6046	91.6195	91.4442	70.5978	76.3069	76.1567	-0.264389	Down-regulated
ENSMUSG00000090115	Usp49	58.0877	61.4092	57.3877	77.2915	67.6482	65.2582	0.263387	Up-regulated
ENSMUSG00000034845	Plvap	47.4289	47.1036	46.5261	52.9907	62.355	53.0324	0.269471	Up-regulated
ENSMUSG00000078584	AU022252	45.4579	48.7319	46.1013	55.7529	53.3903	58.4448	0.271317	Up-regulated
ENSMUSG00000044338	Aplnr	32.4812	34.8189	30.2943	37.0274	40.3258	39.3466	0.27214	Up-regulated
ENSMUSG00000036333	Kidins220	56.8736	57.8037	61.4836	71.6315	66.0113	73.3547	0.275543	Up-regulated
ENSMUSG00000054843	Atrnl1	56.7633	57.2513	60.5582	72.2246	66.8833	70.1987	0.276767	Up-regulated
ENSMUSG00000027408	Cpxm1	34.3575	36.6652	35.7251	43.2127	43.2171	41.6473	0.277245	Up-regulated
ENSMUSG00000028995	Fam126a	50.5035	46.7402	46.966	54.8886	64.1143	54.0943	0.277423	Up-regulated
ENSMUSG00000020886	Dlg4	39.0721	43.5418	41.247	51.2452	48.4491	49.1538	0.279677	Up-regulated
ENSMUSG00000028476	Reck	50.9135	50.9417	49.0443	59.0574	61.3759	61.0551	0.280816	Up-regulated
ENSMUSG00000023505	Cdca3	77.5292	85.8769	80.4612	94.2207	101.564	97.6882	0.281543	Up-regulated
ENSMUSG00000037852	Cpe	45.3002	52.2211	46.6171	57.2103	57.9339	58.4448	0.282648	Up-regulated
ENSMUSG00000003992	Ssbp2	40.1442	47.3799	42.5667	55.3123	50.8815	50.5696	0.283476	Up-regulated
ENSMUSG00000028857	Tmem222	31.9924	32.4928	30.446	37.5019	37.7404	39.1549	0.283693	Up-regulated
ENSMUSG00000034974	Dapk3	33.3957	34.31	33.8592	43.1111	42.4216	37.0313	0.285259	Up-regulated
ENSMUSG00000032374	Plod2	45.7417	53.3114	50.5613	57.9729	55.8533	66.6003	0.285369	Up-regulated
ENSMUSG00000020883	Fbxl20	37.7791	44.9665	39.7906	48.5677	48.342	50.953	0.285616	Up-regulated
ENSMUSG00000032498	Mlh1	30.4157	30.6319	27.8064	35.6717	36.027	35.6008	0.286438	Up-regulated
ENSMUSG00000028718	Stil	36.1866	36.8542	33.9199	43.2127	45.7107	40.3052	0.28681	Up-regulated
ENSMUSG00000040430	Pitpnc1	62.2819	69.4342	70.7069	91.2043	73.8133	79.4012	0.287183	Up-regulated
ENSMUSG00000033105	Lss	47.0977	56.8442	55.0212	64.5988	66.0878	61.4976	0.28829	Up-regulated
ENSMUSG00000037007	Zfp113	27.5933	26.9828	27.8974	33.1298	34.2524	32.3858	0.289187	Up-regulated
ENSMUSG00000034708	Grn	40.2546	47.6997	42.2178	53.7871	52.7937	51.1005	0.290862	Up-regulated
ENSMUSG00000063171	Rps4l	37.5268	39.0931	44.8271	50.6691	48.8621	48.0182	0.295922	Up-regulated
ENSMUSG00000041926	Rnpep	48.0123	50.4038	48.6954	59.1082	55.1343	64.5503	0.296481	Up-regulated
ENSMUSG00000036036	Zfp57	26.7891	29.905	27.6851	33.7907	34.742	34.362	0.300629	Up-regulated
ENSMUSG00000033191	Tie1	31.0306	35.1533	30.6735	37.146	38.8113	42.2224	0.301665	Up-regulated
ENSMUSG00000036054	Sugp2	25.37	28.393	28.3525	35.1464	31.2846	33.772	0.302106	Up-regulated
ENSMUSG00000034993	Vat1	30.6049	32.8562	30.9466	37.8916	37.6639	39.6858	0.302355	Up-regulated
ENSMUSG00000032231	Anxa2	32.7493	40.7795	34.4964	43.0941	41.3201	47.6053	0.304158	Up-regulated
ENSMUSG00000052713	Zfp608	65.8769	63.2555	67.6729	83.8158	82.166	74.6967	0.304864	Up-regulated
ENSMUSG00000024044	Epb41l3	56.7475	58.0945	45.4794	65.0225	63.6095	67.5146	0.305068	Up-regulated
ENSMUSG00000019188	H13	63.3541	71.455	67.8095	88.7471	77.699	81.3921	0.305442	Up-regulated
ENSMUSG00000032400	Zwilch	38.7567	34.6154	38.7288	46.8562	42.8653	47.4578	0.306498	Up-regulated
ENSMUSG00000028664	Ephb2	74.2022	83.3327	73.0886	98.22	87.9334	96.5527	0.30851	Up-regulated
ENSMUSG00000042046	Dstyk	27.2464	28.9309	31.432	35.5531	33.2428	38.7567	0.311353	Up-regulated
ENSMUSG00000027074	Slc43a3	29.9269	29.7741	30.3095	38.2475	36.3942	36.0137	0.312496	Up-regulated
ENSMUSG00000026837	Col5a1	85.3972	92.1138	78.2312	110.218	105.251	99.3547	0.314009	Up-regulated
ENSMUSG00000038332	Sesn1	24.6132	26.7938	25.2427	31.6046	32.0189	30.8815	0.316463	Up-regulated
ENSMUSG00000044674	Fzd1	105.864	113.732	107.433	140.958	131.625	130.59	0.316645	Up-regulated
ENSMUSG00000028273	Pdlim5	38.6148	37.2031	43.659	54.5158	48.8468	43.9774	0.317241	Up-regulated
ENSMUSG00000024620	Pdgfrb	118.194	128.503	121.754	161.429	143.817	149.526	0.318555	Up-regulated
ENSMUSG00000051323	Pcdh19	41.311	35.444	43.8865	55.736	45.0529	48.1805	0.319709	Up-regulated
ENSMUSG00000032018	Sc5d	38.4098	37.5375	42.9005	46.7884	53.9564	46.1306	0.320007	Up-regulated
ENSMUSG00000020962	Gtf2a1	51.3392	45.8388	52.0783	69.4793	60.0144	55.0234	0.3207	Up-regulated
ENSMUSG00000025579	Gaa	26.6314	29.3525	28.7166	34.6719	34.3901	35.8662	0.323719	Up-regulated
ENSMUSG00000041354	Rgl2	33.7111	36.0401	35.9375	44.2803	42.7123	43.9479	0.323825	Up-regulated
ENSMUSG00000048388	Fam171b	24.219	26.8956	24.7118	33.1467	29.3111	31.5894	0.325318	Up-regulated
ENSMUSG00000021846	Peli2	25.5908	26.8084	26.4108	32.2147	31.5141	34.008	0.325403	Up-regulated
ENSMUSG00000037902	Sirpa	27.546	28.8146	29.1565	33.994	37.1285	35.0108	0.326126	Up-regulated
ENSMUSG00000027714	Exosc9	36.1235	34.2083	35.6493	41.6537	44.1044	45.8356	0.327212	Up-regulated
ENSMUSG00000034723	Tmx4	31.7244	42.0589	36.5595	49.3642	43.2477	44.4641	0.327585	Up-regulated
ENSMUSG00000031146	Plp2	37.1169	39.7619	37.9854	47.4493	45.8637	49.3898	0.327867	Up-regulated
ENSMUSG00000039850	Endov	29.2015	31.417	30.7039	38.8915	38.0311	36.6921	0.329526	Up-regulated
ENSMUSG00000040649	Rimklb	46.3882	53.6603	52.7457	63.1245	55.7615	71.0835	0.329724	Up-regulated
ENSMUSG00000026277	Stk25	74.1549	80.7595	76.5625	97.1693	92.4464	98.6173	0.331181	Up-regulated
ENSMUSG00000035305	Ror1	40.2862	42.0734	33.3131	49.5337	45.0988	49.6995	0.333625	Up-regulated
ENSMUSG00000043969	Emx2	34.4995	40.7359	32.5394	42.4502	46.3073	46.0421	0.336848	Up-regulated
ENSMUSG00000029638	Glcci1	35.7293	42.8439	39.6086	57.0917	41.7638	49.0211	0.338609	Up-regulated
ENSMUSG00000040860	Crocc	52.2222	66.8755	55.355	80.274	63.2117	74.8589	0.338805	Up-regulated
ENSMUSG00000034674	Tdg	161.365	160.065	167.127	202.066	206.815	203.207	0.339919	Up-regulated
ENSMUSG00000024909	Efemp2	36.0131	39.9945	35.3914	46.1783	45.7872	47.6643	0.340325	Up-regulated
ENSMUSG00000040997	Abhd4	26.3161	28.2622	23.9381	31.5368	32.1872	34.7601	0.341345	Up-regulated
ENSMUSG00000071064	Zfp827	30.4787	36.389	32.7366	46.4833	36.4401	42.016	0.341893	Up-regulated
ENSMUSG00000028914	Casp9	23.9825	30.879	25.3944	32.6044	35.3845	32.7545	0.34196	Up-regulated
ENSMUSG00000024975	Pdcd4	47.4919	57.9636	45.0243	66.1748	58.5611	64.1374	0.342259	Up-regulated
ENSMUSG00000031099	Smarca1	30.8729	39.5874	35.983	47.0765	42.4063	44.1839	0.343244	Up-regulated
ENSMUSG00000024248	Cox7a2l	82.8744	87.8686	80.8404	105.727	101.778	108.528	0.343715	Up-regulated
ENSMUSG00000021807	Rtraf	108.481	108.28	112.5	135.654	146.219	131.947	0.344192	Up-regulated
ENSMUSG00000024663	Rab3il1	22.8472	22.7231	19.7664	27.5714	27.8731	26.7227	0.344719	Up-regulated
ENSMUSG00000051790	Nlgn2	36.0289	42.1461	33.4951	46.1444	49.1987	45.1425	0.344944	Up-regulated
ENSMUSG00000018593	Sparc	82.4802	79.3929	70.8434	88.3404	103.17	101.685	0.347315	Up-regulated
ENSMUSG00000058756	Thra	26.1269	31.9694	27.3968	37.8239	32.0036	37.9751	0.349381	Up-regulated
ENSMUSG00000040415	Dtx3	35.9816	43.9198	37.8034	51.3808	44.9305	52.1476	0.34973	Up-regulated
ENSMUSG00000039263	Npepl1	23.6829	25.4854	21.5261	31.0962	28.8369	29.3625	0.351194	Up-regulated
ENSMUSG00000009376	Met	49.794	53.0788	39.1232	58.3796	58.0716	62.9576	0.351418	Up-regulated
ENSMUSG00000048915	Efna5	41.453	33.3796	35.5127	48.3305	45.4506	45.6291	0.35195	Up-regulated
ENSMUSG00000003031	Cdkn1b	33.1592	39.5147	36.9084	45.9411	46.9039	45.8651	0.354517	Up-regulated
ENSMUSG00000029575	Mmab	22.7999	24.6422	23.5437	30.1811	29.4335	30.2474	0.354795	Up-regulated
ENSMUSG00000024299	Adamts10	32.56	42.4223	37.3028	52.6348	42.238	47.3694	0.356129	Up-regulated
ENSMUSG00000052949	Rnf157	27.4356	35.4586	29.0504	41.4673	35.6751	39.4794	0.357562	Up-regulated
ENSMUSG00000020628	Trappc12	22.6265	29.0327	28.747	31.7402	35.3845	34.9076	0.358417	Up-regulated
ENSMUSG00000021273	Fdft1	61.462	79.5528	73.4223	89.4588	96.5921	86.3916	0.359772	Up-regulated
ENSMUSG00000036986	Pml	26.7576	29.0763	34.2385	37.1968	37.3732	39.8186	0.360247	Up-regulated
ENSMUSG00000052917	Senp7	30.5576	33.4959	32.4636	39.9252	42.7276	40.0398	0.360569	Up-regulated
ENSMUSG00000037622	Wdtc1	46.2463	49.168	45.3732	58.1932	61.223	59.7868	0.362436	Up-regulated
ENSMUSG00000047747	Rnf150	27.1518	32.5509	26.4866	39.5015	31.2999	38.978	0.363914	Up-regulated
ENSMUSG00000010476	Ebf3	27.3094	31.9839	27.5789	37.6036	39.7138	33.5803	0.365988	Up-regulated
ENSMUSG00000051920	Rspo2	22.2165	22.476	23.1644	26.4869	30.9939	29.1265	0.366559	Up-regulated
ENSMUSG00000038777	Sema6c	35.0986	47.2345	39.7755	57.3797	46.445	52.0443	0.367059	Up-regulated
ENSMUSG00000028289	Epha7	59.3019	63.4154	59.1171	76.0714	79.3665	77.0711	0.369042	Up-regulated
ENSMUSG00000067629	Syngap1	36.2181	45.1264	40.6553	55.4987	48.2808	52.2066	0.36932	Up-regulated
ENSMUSG00000040118	Cacna2d1	16.2406	18.6525	18.3404	23.2332	22.0293	22.9031	0.371462	Up-regulated
ENSMUSG00000050410	Tcf19	18.6688	20.5424	18.8714	25.4193	25.0583	24.0386	0.373686	Up-regulated
ENSMUSG00000024457	Trim26	27.1833	27.5062	27.8216	38.0103	34.9561	32.9609	0.374829	Up-regulated
ENSMUSG00000052852	Reep1	17.9435	17.8092	15.7464	19.7931	23.2837	23.0948	0.375939	Up-regulated
ENSMUSG00000048332	Lhfp	41.0272	49.7205	44.0837	64.3277	50.0707	58.8872	0.377069	Up-regulated
ENSMUSG00000028923	Necap2	23.0207	24.1188	24.0595	28.5543	28.8522	34.0965	0.377206	Up-regulated
ENSMUSG00000037936	Scarb1	23.4464	25.0638	24.6207	31.4013	34.283	28.3892	0.377297	Up-regulated
ENSMUSG00000017314	Mpp2	28.224	27.7824	23.8774	33.4687	36.0729	33.2559	0.377723	Up-regulated
ENSMUSG00000032239	Rp9	23.8879	31.257	33.7075	35.0955	38.796	40.4675	0.379363	Up-regulated
ENSMUSG00000025232	Hexa	21.6962	25.1946	25.2427	30.3336	31.3152	31.3387	0.381112	Up-regulated
ENSMUSG00000035455	Fignl1	74.8329	70.5973	72.8155	107.947	96.5463	77.0711	0.381779	Up-regulated
ENSMUSG00000031066	Usp11	53.5467	60.406	55.3398	74.8851	65.3534	78.0592	0.381874	Up-regulated
ENSMUSG00000004631	Sgce	19.0157	21.2984	20.0394	25.1142	24.8747	28.109	0.386779	Up-regulated
ENSMUSG00000055538	Zcchc24	36.3127	44.0506	32.9794	49.2117	47.4088	50.1714	0.387191	Up-regulated
ENSMUSG00000037071	Scd1	83.2213	85.1791	82.8732	100.135	115.179	110.327	0.388351	Up-regulated
ENSMUSG00000030768	Disp1	56.6687	55.8265	60.7099	76.9187	72.513	74.9327	0.388367	Up-regulated
ENSMUSG00000030257	Srgap3	19.6306	20.7169	17.8398	26.5208	22.121	26.7669	0.388826	Up-regulated
ENSMUSG00000036103	Colec12	27.8613	25.2673	21.253	28.2323	36.7307	31.6336	0.390439	Up-regulated
ENSMUSG00000055707	Klhl26	26.5053	28.1459	26.0315	35.4175	34.7573	34.5537	0.390692	Up-regulated
ENSMUSG00000006019	Dhx34	20.5452	21.2693	21.5109	29.7405	27.3683	25.1004	0.39087	Up-regulated
ENSMUSG00000003380	Rabac1	17.9593	19.2049	18.2949	24.5719	23.2837	24.1861	0.392009	Up-regulated
ENSMUSG00000069806	Cacng7	27.3252	34.7898	31.3107	44.5515	40.0351	36.8248	0.39227	Up-regulated
ENSMUSG00000017466	Timp2	62.6919	75.7729	64.7451	93.3904	84.5831	86.3031	0.393594	Up-regulated
ENSMUSG00000034813	Grip1	16.3352	15.3087	16.4745	18.878	20.4841	23.198	0.393972	Up-regulated
ENSMUSG00000021469	Msx2	58.9077	52.3955	46.4806	79.6809	54.8437	70.7001	0.394341	Up-regulated
ENSMUSG00000071660	Ttc9c	67.4537	89.6568	70.7069	93.0853	103.109	100.446	0.394962	Up-regulated
ENSMUSG00000041895	Wipi1	25.78	33.4232	31.5837	40.5183	37.1132	40.6002	0.396011	Up-regulated
ENSMUSG00000024691	Fam111a	27.0256	29.6724	28.7925	36.9596	41.5037	33.0052	0.396646	Up-regulated
ENSMUSG00000046402	Rbp1	35.7293	40.2998	32.9794	52.0247	43.3701	46.75	0.397306	Up-regulated
ENSMUSG00000031604	Msmo1	48.3592	62.4705	58.3283	67.9711	85.088	67.6178	0.397479	Up-regulated
ENSMUSG00000003038	Hmgn2	537.044	555.314	527.715	656.817	681.744	773.94	0.397663	Up-regulated
ENSMUSG00000028568	Btf3l4	87.8096	88.5374	74.8179	91.611	118.744	117.435	0.397887	Up-regulated
ENSMUSG00000030894	Tpp1	19.8829	19.8446	19.4175	24.3686	27.1847	25.6019	0.397899	Up-regulated
ENSMUSG00000068220	Lgals1	95.3781	121.641	102.169	138.823	135.939	142.093	0.399771	Up-regulated
ENSMUSG00000002602	Axl	22.4688	26.9828	21.9053	31.5707	30.3208	31.4419	0.401565	Up-regulated
ENSMUSG00000045193	Cirbp	27.8928	32.6236	31.5534	43.8736	37.771	38.801	0.402255	Up-regulated
ENSMUSG00000027346	Gpcpd1	20.1194	21.0076	20.7373	29.6219	26.7564	24.6285	0.403229	Up-regulated
ENSMUSG00000003378	Grik5	38.804	50.4038	45.6462	65.0394	54.7519	56.8668	0.404391	Up-regulated
ENSMUSG00000035274	Tpbg	25.1651	26.9392	26.8659	39.7218	33.4875	30.4243	0.406503	Up-regulated
ENSMUSG00000044647	Csrnp3	14.8531	16.6607	16.1104	23.284	19.3062	19.924	0.407079	Up-regulated
ENSMUSG00000031112	Stk26	39.0405	47.8887	43.1129	56.4646	57.3372	56.9701	0.407541	Up-regulated
ENSMUSG00000042613	Pbxip1	19.8987	24.6276	20.6614	31.7571	25.9609	27.9172	0.408107	Up-regulated
ENSMUSG00000038481	Cdk19	26.3949	33.1761	29.2779	40.1285	37.5874	39.1402	0.409804	Up-regulated
ENSMUSG00000029729	Zkscan1	59.3176	68.5474	64.7603	88.0184	83.2828	82.3507	0.411652	Up-regulated
ENSMUSG00000033088	Triobp	40.1127	43.4255	64.912	69.4115	63.0434	62.8101	0.41175	Up-regulated
ENSMUSG00000032816	Igdcc4	37.9999	38.9623	36.0892	50.1776	45.9861	52.708	0.411952	Up-regulated
ENSMUSG00000022440	C1qtnf6	15.2315	17.5912	18.2494	22.3181	22.1516	22.9768	0.416153	Up-regulated
ENSMUSG00000027797	Dclk1	21.6173	28.7419	30.5218	37.146	33.87	35.8072	0.416683	Up-regulated
ENSMUSG00000003534	Ddr1	27.3725	30.4429	24.1505	38.1289	33.8394	36.5741	0.419406	Up-regulated
ENSMUSG00000036019	Tmtc2	24.8812	27.419	22.9672	34.0449	33.6252	32.0908	0.420412	Up-regulated
ENSMUSG00000033885	Pxk	11.873	11.9213	12.7731	18.1832	14.7168	15.5587	0.421041	Up-regulated
ENSMUSG00000051331	Cacna1c	23.6829	28.5093	26.3501	41.8232	28.8522	33.4034	0.421317	Up-regulated
ENSMUSG00000055639	Dach1	87.8254	89.3224	90.3671	120.047	117.26	117.509	0.422198	Up-regulated
ENSMUSG00000010461	Eya4	23.2099	31.4315	27.0176	38.1628	33.3192	36.8248	0.422203	Up-regulated
ENSMUSG00000052534	Pbx1	321.406	321.003	293.249	416.639	416.552	411.237	0.425759	Up-regulated
ENSMUSG00000031274	Col4a5	20.9866	20.3534	16.9903	24.8092	26.3127	26.5162	0.426604	Up-regulated
ENSMUSG00000040998	Npnt	25.9061	29.6433	26.2136	37.3494	35.4151	36.1464	0.427981	Up-regulated
ENSMUSG00000032492	Pth1r	56.6056	60.6096	48.9381	82.8498	67.0515	71.4227	0.42806	Up-regulated
ENSMUSG00000024921	Smarca2	34.8463	40.0817	39.5024	56.6341	45.5271	50.3926	0.429927	Up-regulated
ENSMUSG00000038319	Kcnh2	21.6331	22.6795	20.8738	28.4865	30.841	27.6665	0.430375	Up-regulated
ENSMUSG00000040263	Klhdc4	36.0289	32.1875	33.0097	43.5008	46.7969	44.7885	0.430829	Up-regulated
ENSMUSG00000023806	Rsph3b	9.09789	9.71149	10.0425	13.1672	12.7433	12.6092	0.431529	Up-regulated
ENSMUSG00000034168	Irf2bpl	35.9028	43.1347	39.2445	62.2094	47.3476	48.3722	0.431842	Up-regulated
ENSMUSG00000023952	Gtpbp2	26.8995	34.688	32.4939	42.2807	40.8	42.6206	0.432786	Up-regulated
ENSMUSG00000024831	Ighmbp2	12.0307	13.9421	13.7743	19.3525	17.1492	16.6206	0.432885	Up-regulated
ENSMUSG00000020647	Ncoa1	10.0124	11.2235	10.179	14.2856	12.6209	15.0868	0.43359	Up-regulated
ENSMUSG00000045294	Insig1	56.8263	70.7281	66.247	86.6288	97.4488	75.2866	0.434331	Up-regulated
ENSMUSG00000098557	Kctd12	202.203	213.827	165.579	254.345	264.565	259.883	0.435025	Up-regulated
ENSMUSG00000072980	Oip5	14.8688	15.0034	14.9575	17.2343	24.0792	18.759	0.435993	Up-regulated
ENSMUSG00000027341	Tmem230	12.078	12.9826	13.2433	15.9463	18.2047	17.1662	0.436522	Up-regulated
ENSMUSG00000030729	Pgm2l1	32.1659	33.3505	32.3422	44.9074	45.0988	41.2491	0.437823	Up-regulated
ENSMUSG00000090919	Pabpc4l	16.9974	20.1644	20.0243	27.7748	25.8844	23.0653	0.438352	Up-regulated
ENSMUSG00000051427	Ccdc157	12.8979	13.8112	13.6377	19.1831	17.3021	17.6529	0.43874	Up-regulated
ENSMUSG00000031591	Asah1	21.2074	29.4979	23.0886	31.0284	34.2524	33.8015	0.439198	Up-regulated
ENSMUSG00000027309	4930402H24Rik	21.2862	25.3691	20.1456	31.7741	28.5462	29.4215	0.44005	Up-regulated
ENSMUSG00000049858	Suox	11.4315	11.9504	10.1335	14.1839	16.1395	14.7329	0.440758	Up-regulated
ENSMUSG00000092035	Peg10	1437.51	1255.99	1273.51	1914.44	1759.57	1659.52	0.441497	Up-regulated
ENSMUSG00000018566	Slc2a4	12.2672	15.5558	12.1056	18.6069	16.4301	18.6705	0.442037	Up-regulated
ENSMUSG00000078773	Rad54b	12.3775	13.6223	13.9715	18.6577	17.0268	18.0806	0.442555	Up-regulated
ENSMUSG00000089847	Timm10b	13.3867	12.5464	13.6833	17.3359	17.8529	18.2133	0.445766	Up-regulated
ENSMUSG00000041445	Mmrn2	14.38	12.8081	13.2737	18.3527	19.4592	16.8713	0.448713	Up-regulated
ENSMUSG00000034687	Fras1	47.3973	51.7558	42.9005	68.0389	56.7865	67.1902	0.449512	Up-regulated
ENSMUSG00000050234	Gja4	9.30287	8.98458	9.51153	12.1335	13.034	12.4322	0.450334	Up-regulated
ENSMUSG00000002279	Lmf1	12.9294	13.4478	12.3483	16.4886	17.807	18.0953	0.450515	Up-regulated
ENSMUSG00000017969	Ptgis	26.0796	19.1904	25.9557	30.5539	34.0383	31.7516	0.450765	Up-regulated
ENSMUSG00000017670	Elmo2	56.984	47.1472	57.6608	81.3586	63.5636	73.9003	0.451241	Up-regulated
ENSMUSG00000026511	Srp9	40.2704	39.7473	42.2937	56.7188	52.5795	56.2327	0.451572	Up-regulated
ENSMUSG00000032841	Prr5l	12.4406	12.3865	13.395	16.1836	20.2241	15.367	0.451777	Up-regulated
ENSMUSG00000013846	St3gal1	33.3169	29.5706	27.4879	37.4849	49.1222	36.1907	0.455469	Up-regulated
ENSMUSG00000022261	Sdc2	29.8638	31.8386	36.3016	45.6699	39.2702	48.0477	0.456166	Up-regulated
ENSMUSG00000036568	Bicral	12.0622	13.535	13.304	18.9119	16.4454	17.4759	0.456312	Up-regulated
ENSMUSG00000002266	Zim1	58.545	58.487	47.9369	68.1236	69.2851	86.7455	0.456924	Up-regulated
ENSMUSG00000005774	Rfx5	15.8149	18.9141	18.0825	26.2157	23.865	21.7822	0.458667	Up-regulated
ENSMUSG00000070327	Rnf213	16.3983	15.1051	15.2609	20.9963	19.4439	23.1685	0.459011	Up-regulated
ENSMUSG00000026797	Stxbp1	19.6937	16.8788	21.6019	24.6397	28.3015	26.295	0.460808	Up-regulated
ENSMUSG00000059022	Kcp	25.7642	28.4366	24.3022	37.8577	31.56	37.7392	0.463687	Up-regulated
ENSMUSG00000038241	Cep250	56.4479	59.3884	49.6511	92.7464	64.2367	68.9894	0.464182	Up-regulated
ENSMUSG00000041889	Shisa4	13.4024	14.2765	13.7439	18.6577	17.5469	20.3812	0.465037	Up-regulated
ENSMUSG00000061119	Prcp	22.863	24.4968	24.6814	31.164	34.5737	32.9462	0.468545	Up-regulated
ENSMUSG00000021268	Meg3	68.1632	82.126	48.9836	84.5953	85.8988	102.658	0.46875	Up-regulated
ENSMUSG00000094724	Rnaset2b	37.3849	33.3505	37.318	47.1104	49.1681	51.8084	0.469818	Up-regulated
ENSMUSG00000049680	Urgcp	16.2721	17.4603	16.5959	24.877	23.0695	21.1628	0.471667	Up-regulated
ENSMUSG00000031380	Vegfd	16.2406	14.102	16.8689	22.4537	20.0405	22.2837	0.471769	Up-regulated
ENSMUSG00000023191	P3h3	25.8904	29.8614	27.5789	40.6878	34.5584	39.1549	0.47204	Up-regulated
ENSMUSG00000020160	Meis1	81.881	81.7917	75.6978	112.048	114.843	102.378	0.474092	Up-regulated
ENSMUSG00000079560	Hoxa3	14.7269	14.7998	12.5	18.8441	21.0196	18.0068	0.4751	Up-regulated
ENSMUSG00000018659	Pnpo	20.4348	16.7625	16.7779	25.0803	29.1429	20.1305	0.475328	Up-regulated
ENSMUSG00000019947	Arid5b	37.7791	43.3237	43.7652	63.6837	52.7172	55.5543	0.47665	Up-regulated
ENSMUSG00000000247	Lhx2	191.198	157.826	202.7	286.272	237.992	236.065	0.478098	Up-regulated
ENSMUSG00000026421	Csrp1	43.6289	44.4141	35.5582	54.2447	53.4362	62.7954	0.47834	Up-regulated
ENSMUSG00000074890	Lcmt2	11.6522	10.7582	10.7251	16.3869	16.0783	13.2581	0.478381	Up-regulated
ENSMUSG00000039683	Sdk1	7.94686	9.10089	9.10194	13.1163	10.9228	12.0783	0.480692	Up-regulated
ENSMUSG00000001661	Hoxc6	26.726	24.4968	24.2718	35.6547	35.4304	33.2411	0.480978	Up-regulated
ENSMUSG00000022676	Snai2	21.6489	23.988	22.1936	31.6046	27.7048	34.4209	0.481749	Up-regulated
ENSMUSG00000061353	Cxcl12	44.1334	50.4183	45.4642	53.6516	82.0437	58.1499	0.482368	Up-regulated
ENSMUSG00000029869	Ephb6	12.8033	15.9484	14.6086	23.1485	17.5316	19.3341	0.483702	Up-regulated
ENSMUSG00000020644	Id2	93.549	93.4803	90.716	119.809	131.487	133.23	0.483788	Up-regulated
ENSMUSG00000026385	Dbi	50.8504	59.0976	56.5382	72.5635	75.7408	82.2917	0.484861	Up-regulated
ENSMUSG00000051550	Zfp579	9.85473	12.7645	9.55704	14.6415	13.753	16.2224	0.485949	Up-regulated
ENSMUSG00000075394	Hoxc4	25.9061	24.2206	19.4478	30.5031	34.6961	31.5894	0.48983	Up-regulated
ENSMUSG00000029311	Hsd17b11	10.2332	13.2297	12.2118	15.8955	15.9712	17.7561	0.490924	Up-regulated
ENSMUSG00000021830	Txndc16	14.2381	13.7822	14.1687	19.0983	18.7555	20.8236	0.491004	Up-regulated
ENSMUSG00000062006	Rpl34	196.685	193.692	196.617	260.802	276.666	279.895	0.492235	Up-regulated
ENSMUSG00000022485	Hoxc5	36.4073	38.4825	24.818	43.2805	49.9942	46.0273	0.495455	Up-regulated
ENSMUSG00000035493	Tgfbi	26.7576	31.8386	23.6954	38.4339	33.6558	42.8418	0.496622	Up-regulated
ENSMUSG00000029007	Agtrap	16.0987	17.5476	15.0182	21.2336	22.6871	24.0681	0.496836	Up-regulated
ENSMUSG00000112449	Srp54a	41.8471	41.5646	38.5771	61.2265	56.0675	53.6666	0.50116	Up-regulated
ENSMUSG00000040537	Adam22	5.70786	6.67301	6.47755	9.52375	8.39865	8.50938	0.501333	Up-regulated
ENSMUSG00000025255	Zfhx4	176.502	239.88	218.477	355.022	238.604	295.528	0.502052	Up-regulated
ENSMUSG00000057880	Abat	24.0929	27.8115	24.196	38.3153	33.9312	34.5537	0.50324	Up-regulated
ENSMUSG00000022893	Adamts1	54.6662	40.0235	35.801	53.8719	68.1989	61.2321	0.503509	Up-regulated
ENSMUSG00000028756	Pink1	19.8514	25.3836	22.5121	31.469	28.0567	35.5123	0.503571	Up-regulated
ENSMUSG00000031028	Tub	12.2987	12.9535	12.2118	19.6237	16.6443	16.3256	0.503609	Up-regulated
ENSMUSG00000037016	Frem2	42.9666	46.5366	45.6159	70.8181	54.5224	64.2111	0.503617	Up-regulated
ENSMUSG00000044337	Ackr3	18.8896	22.7522	16.7476	27.1647	26.4504	28.4187	0.504557	Up-regulated
ENSMUSG00000031641	Cbr4	10.517	10.8455	11.1044	15.099	14.8239	15.721	0.506322	Up-regulated
ENSMUSG00000032763	Ilvbl	10.8954	11.6305	10.6796	16.065	16.0477	14.6296	0.507258	Up-regulated
ENSMUSG00000022483	Col2a1	154.759	196.716	156.538	262.462	205.163	247.185	0.507856	Up-regulated
ENSMUSG00000026429	Ube2t	8.98752	10.2494	9.58738	11.7098	13.6765	15.2343	0.509851	Up-regulated
ENSMUSG00000027524	Edn3	8.08877	11.0345	8.31311	14.4212	11.8407	12.4617	0.511032	Up-regulated
ENSMUSG00000041471	Fam35a	8.6091	8.33036	8.04005	11.6929	13.1564	10.4856	0.514017	Up-regulated
ENSMUSG00000048763	Hoxb3	39.8762	36.7234	29.5358	51.7197	51.1874	47.3694	0.515372	Up-regulated
ENSMUSG00000042436	Mfap4	58.2454	83.1873	65.9436	107.693	90.0446	95.8448	0.516353	Up-regulated
ENSMUSG00000063160	Numbl	14.1751	16.8497	15.1092	23.0298	20.6983	21.62	0.516743	Up-regulated
ENSMUSG00000040312	Cchcr1	15.1842	17.0242	16.6262	25.7582	21.4785	21.974	0.517694	Up-regulated
ENSMUSG00000020340	Cyfip2	31.0464	39.1076	37.682	49.0422	47.8065	55.9672	0.518191	Up-regulated
ENSMUSG00000029385	Ccng2	34.7202	53.1224	40.8525	63.2601	53.4056	65.8481	0.519125	Up-regulated
ENSMUSG00000026828	Galnt5	7.47383	9.21719	10.8768	14.7262	11.7336	12.6387	0.519554	Up-regulated
ENSMUSG00000026170	Cyp27a1	7.5369	8.30129	8.32828	12.3199	10.112	11.9308	0.522844	Up-regulated
ENSMUSG00000023411	Nfatc4	121.568	158.204	131.599	224.045	171.996	190.628	0.527297	Up-regulated
ENSMUSG00000021271	Zfp839	7.64727	9.34803	8.00971	12.0318	12.9575	10.7215	0.527581	Up-regulated
ENSMUSG00000026207	Speg	30.5891	31.1698	24.4994	39.349	40.1881	43.6087	0.527808	Up-regulated
ENSMUSG00000067818	Myl9	6.73275	7.51623	6.72027	8.57476	10.3262	11.046	0.528783	Up-regulated
ENSMUSG00000064373	Selenop	13.497	17.5039	15.9891	24.3686	19.4592	23.4192	0.532202	Up-regulated
ENSMUSG00000074170	Plekhf1	3.46887	4.08522	4.05036	5.66002	5.29314	5.66309	0.532264	Up-regulated
ENSMUSG00000001768	Rin2	11.7626	12.6337	10.6341	19.9456	14.319	15.8979	0.532363	Up-regulated
ENSMUSG00000069917	Hba-a2	546.851	382.557	375.303	603.25	593.321	672.167	0.532445	Up-regulated
ENSMUSG00000073079	Srp54a	74.9591	103.119	78.3374	120.691	125.031	121.55	0.532528	Up-regulated
ENSMUSG00000040848	Sft2d2	20.4505	25.0492	23.3161	32.096	34.8796	31.6484	0.533398	Up-regulated
ENSMUSG00000021814	Anxa7	19.9302	20.6878	19.1141	31.0623	27.4907	27.0766	0.533904	Up-regulated
ENSMUSG00000063897	CAAA01118383.1	10.722	11.3398	9.43568	16.3531	13.7836	15.0573	0.535122	Up-regulated
ENSMUSG00000020866	Cacna1g	62.9442	84.6848	78.6408	139.314	87.2603	98.6468	0.539313	Up-regulated
ENSMUSG00000062031	Pgghg	13.6705	13.6949	11.6808	19.217	17.8223	19.2161	0.541143	Up-regulated
ENSMUSG00000036820	Amdhd2	13.6074	14.5236	13.7288	21.081	19.658	19.5996	0.541878	Up-regulated
ENSMUSG00000040488	Ltbp4	11.6838	15.7594	11.3774	22.0639	16.9656	16.9745	0.542593	Up-regulated
ENSMUSG00000026792	Lrsam1	5.23484	6.3241	6.21966	8.38835	8.39865	8.86332	0.543455	Up-regulated
ENSMUSG00000111375	A830010M20Rik	4.06803	4.57952	4.59648	6.47344	6.85354	5.79581	0.543652	Up-regulated
ENSMUSG00000075588	Hoxb2	23.9667	17.6057	16.6566	27.1647	32.7685	24.2451	0.54475	Up-regulated
ENSMUSG00000007783	Cpt1c	5.51865	6.97832	5.40048	8.8459	8.64342	8.40614	0.546483	Up-regulated
ENSMUSG00000026672	Optn	9.35017	12.1394	9.19296	16.3869	14.1048	13.907	0.546804	Up-regulated
ENSMUSG00000030657	Xylt1	14.8373	15.2796	15.8222	24.9278	20.6983	20.8089	0.546887	Up-regulated
ENSMUSG00000031375	Bgn	11.1319	15.425	14.0473	22.1317	17.3174	19.2751	0.547208	Up-regulated
ENSMUSG00000022514	Il1rap	13.229	9.97318	10.1638	13.1841	19.1991	15.9717	0.54898	Up-regulated
ENSMUSG00000039476	Prrx2	137.099	135.961	145.328	229.892	179.477	197.102	0.551063	Up-regulated
ENSMUSG00000022150	Dab2	29.6746	35.5313	23.9078	42.6705	42.1156	44.7738	0.55369	Up-regulated
ENSMUSG00000019230	Lhx9	261.474	244.59	310.179	424.027	376.777	385.237	0.55468	Up-regulated
ENSMUSG00000014599	Csf1	4.77758	4.07068	3.65595	6.45649	6.18043	5.58935	0.557325	Up-regulated
ENSMUSG00000052062	Pard3b	4.00496	4.44868	3.89866	5.40583	6.34871	6.26774	0.559271	Up-regulated
ENSMUSG00000046169	Adamts6	4.52529	6.49856	5.27913	8.42225	7.81732	7.59502	0.561485	Up-regulated
ENSMUSG00000035722	Abca7	6.73275	8.02506	6.72027	10.8964	10.2344	10.2643	0.561574	Up-regulated
ENSMUSG00000039377	Hlx	4.43069	4.2306	4.0807	5.38888	6.91474	6.34148	0.563713	Up-regulated
ENSMUSG00000052957	Gas1	323.298	337.154	318.902	526.365	439.3	469.918	0.566756	Up-regulated
ENSMUSG00000055053	Nfic	15.1369	18.6525	15.2761	25.8938	21.2796	24.8202	0.567782	Up-regulated
ENSMUSG00000035566	Pcdh17	11.9518	13.7967	15.5491	23.2501	18.0517	19.2899	0.568359	Up-regulated
ENSMUSG00000024308	Tapbp	6.70122	8.76651	6.79612	11.9809	9.76018	10.987	0.569911	Up-regulated
ENSMUSG00000026185	Igfbp5	445.292	426.288	358.389	565.189	639.781	604.18	0.570345	Up-regulated
ENSMUSG00000058600	Rpl30	207.47	203.985	219.63	254.921	277.507	394.75	0.570566	Up-regulated
ENSMUSG00000098905	Zfp953	3.43733	2.99486	3.50425	4.79577	5.03307	4.77823	0.570782	Up-regulated
ENSMUSG00000038984	Tspyl5	4.74604	5.80072	5.74939	8.60866	8.16918	7.22633	0.572555	Up-regulated
ENSMUSG00000038119	Cdon	147.695	177.947	175.41	266.97	231.322	239.737	0.573997	Up-regulated
ENSMUSG00000073889	Il11ra1	39.0247	47.2635	43.75	89.3572	45.0223	57.0733	0.574254	Up-regulated
ENSMUSG00000021838	Samd4	12.819	12.401	9.63289	18.0816	15.91	17.5644	0.57897	Up-regulated
ENSMUSG00000097164	Cep83os	3.46887	4.31783	4.11104	5.89727	6.66997	5.08793	0.582514	Up-regulated
ENSMUSG00000020723	Cacng4	5.07716	5.59719	4.64199	8.4053	7.03712	7.28532	0.583093	Up-regulated
ENSMUSG00000021986	Amer2	4.87218	5.36458	4.82403	7.76135	7.93971	6.68067	0.584896	Up-regulated
ENSMUSG00000023186	Vwa5a	6.76429	8.35944	7.63046	12.0487	10.2956	11.4589	0.585543	Up-regulated
ENSMUSG00000087060	Eldr	2.85393	3.28562	2.98847	4.38906	4.05399	5.11742	0.585902	Up-regulated
ENSMUSG00000027602	Map1lc3a	16.1933	20.3389	17.3847	28.0459	27.5366	24.599	0.58641	Up-regulated
ENSMUSG00000056313	Tcim	6.54354	7.16731	5.91626	9.60848	10.2191	9.37949	0.587108	Up-regulated
ENSMUSG00000051279	Gdf6	8.29374	7.67615	7.63046	12.6418	11.3512	11.1345	0.58812	Up-regulated
ENSMUSG00000066026	Dhrs3	4.50953	5.16105	4.09587	7.49021	6.48639	6.54794	0.589632	Up-regulated
ENSMUSG00000040557	Mettl27	3.65808	4.34691	3.35255	5.88032	5.38493	5.70733	0.59305	Up-regulated
ENSMUSG00000024140	Epas1	10.9585	13.4187	12.9399	19.1322	18.5566	18.1543	0.595948	Up-regulated
ENSMUSG00000002289	Angptl4	11.7468	14.7417	12.6517	21.6911	17.3786	19.6586	0.599983	Up-regulated
ENSMUSG00000030782	Tgfb1i1	8.30951	8.06868	7.25121	9.99824	14.3037	11.2082	0.601071	Up-regulated
ENSMUSG00000038721	Hoxb7	9.35017	6.80386	6.99332	10.8117	13.1258	10.8395	0.601128	Up-regulated
ENSMUSG00000032332	Col12a1	17.8331	26.4449	17.7488	38.8915	24.018	30.2179	0.601242	Up-regulated
ENSMUSG00000032419	Tbx18	33.8214	41.4628	45.4642	71.4959	54.8743	54.8906	0.601558	Up-regulated
ENSMUSG00000045284	Dcaf12l1	4.22571	5.04474	3.56493	6.77847	6.51699	6.01703	0.602286	Up-regulated
ENSMUSG00000021998	Lcp1	19.2049	11.7468	16.611	25.2837	23.3296	22.8883	0.603186	Up-regulated
ENSMUSG00000040795	Iqcc	9.85473	8.92643	9.99696	12.4046	14.9156	15.9422	0.603408	Up-regulated
ENSMUSG00000074971	Fibin	15.5311	23.3919	19.0686	32.6722	24.7523	29.7902	0.60381	Up-regulated
ENSMUSG00000042293	Gm5617	2.98007	3.431	3.15534	5.52445	4.32936	4.55701	0.604508	Up-regulated
ENSMUSG00000038967	Pdk2	6.11782	6.03334	5.30947	10.1846	8.71991	7.40331	0.604754	Up-regulated
ENSMUSG00000034614	Pik3ip1	4.05227	4.25968	4.05036	6.33787	5.78268	6.5037	0.605783	Up-regulated
ENSMUSG00000031737	Irx5	30.2107	29.6142	28.1857	50.2115	38.5665	43.9184	0.607277	Up-regulated
ENSMUSG00000032333	Stoml1	5.96014	6.55671	7.28155	10.2694	9.14826	10.4266	0.607289	Up-regulated
ENSMUSG00000022687	Boc	36.2812	45.2718	44.2809	71.5976	57.7044	60.4505	0.607701	Up-regulated
ENSMUSG00000004035	Gstm7	4.6672	7.47261	5.52184	9.35429	7.80203	9.61545	0.614398	Up-regulated
ENSMUSG00000013367	Iglon5	8.35681	11.9213	9.55704	18.3697	11.8101	15.0426	0.614953	Up-regulated
ENSMUSG00000025212	Sfxn3	4.11534	4.31783	4.26274	7.03266	5.43082	6.78391	0.61511	Up-regulated
ENSMUSG00000024112	Cacna1h	11.7784	20.8623	13.4254	25.2667	20.53	24.1124	0.616188	Up-regulated
ENSMUSG00000046152	Fut10	16.7609	31.5623	20.2063	34.6041	35.3845	34.067	0.616408	Up-regulated
ENSMUSG00000042607	Asb4	568.658	623.164	703.565	1036.39	910.451	932.345	0.618729	Up-regulated
ENSMUSG00000030067	Foxp1	34.4995	39.8055	23.9229	51.4994	48.2196	49.847	0.620019	Up-regulated
ENSMUSG00000025855	Prkar1b	2.30207	2.67502	2.57888	4.4399	3.54916	3.52468	0.620624	Up-regulated
ENSMUSG00000041540	Sox5	20.1037	25.2528	26.5322	39.4337	31.1163	38.8452	0.621484	Up-regulated
ENSMUSG00000048249	Crebrf	3.73692	4.49229	3.77731	6.8632	5.50731	5.97279	0.625021	Up-regulated
ENSMUSG00000093979	Gm2237	2.03402	2.55872	2.65473	3.76205	4.16108	3.15599	0.625121	Up-regulated
ENSMUSG00000002109	Ddb2	2.66472	2.93671	2.57888	4.23654	3.73273	4.52752	0.625692	Up-regulated
ENSMUSG00000026791	Slc2a8	7.07964	7.53077	8.79854	12.5232	9.88257	13.3466	0.626979	Up-regulated
ENSMUSG00000001750	Tcirg1	6.05475	9.82779	8.19175	13.4892	10.0814	13.2286	0.627303	Up-regulated
ENSMUSG00000009628	Tex15	4.73027	5.88795	4.65716	8.43919	6.62407	8.30291	0.627498	Up-regulated
ENSMUSG00000007888	Crlf1	28.5235	39.7909	37.3635	65.5478	42.8958	53.1209	0.628316	Up-regulated
ENSMUSG00000001506	Col1a1	103.798	111.159	79.6268	183.544	128.626	138.657	0.62839	Up-regulated
ENSMUSG00000024534	Sncaip	12.8033	14.9452	12.5303	21.7589	17.8223	22.0919	0.629408	Up-regulated
ENSMUSG00000049235	Gm7324	6.89043	6.8184	7.47876	9.77794	12.9728	9.71868	0.629746	Up-regulated
ENSMUSG00000000392	Fap	6.79583	11.427	7.99454	13.7772	12.6515	13.8185	0.632365	Up-regulated
ENSMUSG00000042589	Cux2	12.1253	11.4125	8.32828	17.2173	15.191	16.5173	0.632445	Up-regulated
ENSMUSG00000020241	Col6a2	8.68793	10.8455	8.25243	15.116	13.1717	14.3789	0.632746	Up-regulated
ENSMUSG00000028469	Npr2	5.51865	7.82153	5.82524	10.4897	9.74488	9.24676	0.634663	Up-regulated
ENSMUSG00000027894	Slc6a17	22.8157	23.421	20.6766	36.0276	31.2999	35.527	0.634882	Up-regulated
ENSMUSG00000038807	Rap1gap2	3.29542	2.3988	2.48786	3.60953	4.16108	4.80772	0.636326	Up-regulated
ENSMUSG00000028078	Dclk2	6.55931	7.26908	5.26396	9.81183	10.0967	9.51221	0.637173	Up-regulated
ENSMUSG00000030340	Scnn1a	2.01825	2.06442	2.03277	3.35534	3.1973	2.89053	0.639953	Up-regulated
ENSMUSG00000032177	Pde4a	4.58836	4.52137	4.45995	7.25296	7.236	6.45946	0.640325	Up-regulated
ENSMUSG00000028737	Aldh4a1	24.5343	20.2517	17.8246	34.6888	26.3739	35.527	0.640441	Up-regulated
ENSMUSG00000036745	Ttll7	2.55435	3.5037	3.04915	5.38888	4.71181	3.98186	0.641268	Up-regulated
ENSMUSG00000042129	Rassf4	2.47551	3.63454	2.85194	4.16876	5.14016	4.55701	0.642671	Up-regulated
ENSMUSG00000047632	Fgfbp3	1.56099	1.68643	1.72937	2.60971	2.35591	2.72831	0.642785	Up-regulated
ENSMUSG00000023960	Enpp5	2.68049	4.12884	3.39806	5.38888	5.24725	5.16167	0.643312	Up-regulated
ENSMUSG00000034755	Pcdh11x	1.45062	1.67189	1.59284	2.44025	2.32531	2.53659	0.644644	Up-regulated
ENSMUSG00000031734	Irx3	108.181	100.764	104.354	182.392	145.439	157.446	0.64642	Up-regulated
ENSMUSG00000037366	Pafah2	6.4174	7.76338	7.37257	10.2016	10.2497	12.9337	0.646565	Up-regulated
ENSMUSG00000081984	Dnajb3	2.9643	3.11117	2.86711	4.6263	4.86479	4.38004	0.646903	Up-regulated
ENSMUSG00000066057	Gm1976	2.239	2.32611	2.26032	3.5248	3.42677	3.64266	0.648564	Up-regulated
ENSMUSG00000028949	Smarcd3	19.2049	23.7408	19.3265	34.1126	30.2749	32.2973	0.649031	Up-regulated
ENSMUSG00000048856	Slc25a47	3.01161	3.15478	2.98847	5.16858	4.49764	4.55701	0.649293	Up-regulated
ENSMUSG00000029166	Mapre3	4.1311	4.39052	4.36893	7.77829	6.01215	6.23824	0.649769	Up-regulated
ENSMUSG00000019779	Frk	3.42156	4.28876	4.39927	7.10045	6.60878	5.13217	0.650957	Up-regulated
ENSMUSG00000030523	Trpm1	2.09709	1.99173	1.98726	3.7451	2.95253	2.77255	0.653065	Up-regulated
ENSMUSG00000040147	Maob	3.02737	3.67815	2.98847	5.74475	4.09989	5.2649	0.654176	Up-regulated
ENSMUSG00000028211	Trp53inp1	17.502	26.7066	19.554	35.7395	30.1525	33.4771	0.654561	Up-regulated
ENSMUSG00000024347	Psd2	7.89956	8.05414	6.81129	12.0996	10.2191	13.1991	0.656577	Up-regulated
ENSMUSG00000062729	Ppox	13.2132	14.2765	12.5	22.1995	18.2047	22.0329	0.657565	Up-regulated
ENSMUSG00000036139	Hoxc9	4.36762	3.27109	3.85315	5.81254	5.92036	6.23824	0.660498	Up-regulated
ENSMUSG00000044783	Hjurp	149.745	152.578	147.967	233.213	241.526	230.668	0.662025	Up-regulated
ENSMUSG00000043789	Vwce	1.43485	1.54104	1.21359	2.37246	2.12643	2.07941	0.663075	Up-regulated
ENSMUSG00000027353	Mcm8	26.7733	25.2382	25.2731	40.8911	42.7735	37.6212	0.664321	Up-regulated
ENSMUSG00000048826	Dact2	3.62654	2.64594	2.77609	4.08403	5.09426	5.01419	0.664625	Up-regulated
ENSMUSG00000035964	Tmem59l	9.60245	8.91189	9.29915	16.2005	13.294	14.202	0.666478	Up-regulated
ENSMUSG00000030022	Adamts9	24.629	24.8021	19.0989	33.0111	36.9143	38.0489	0.669768	Up-regulated
ENSMUSG00000097910	5033428I22Rik	6.29126	5.69896	3.74697	7.76135	8.27627	8.77483	0.670412	Up-regulated
ENSMUSG00000002910	Arrdc2	3.12198	3.75084	2.89745	5.28721	5.81327	4.32105	0.670681	Up-regulated
ENSMUSG00000041420	Meis3	12.2356	12.7645	8.28277	14.1839	19.8569	18.523	0.672228	Up-regulated
ENSMUSG00000033685	Ucp2	41.5949	47.9032	43.1432	78.1049	66.5467	64.6388	0.672421	Up-regulated
ENSMUSG00000025227	Mfsd13a	3.10621	3.62	3.06432	5.01607	4.94128	5.50086	0.673034	Up-regulated
ENSMUSG00000038543	BC028528	1.41908	1.2939	1.31978	2.03354	1.94286	2.38911	0.674106	Up-regulated
ENSMUSG00000031755	Bbs2	9.98088	10.6274	9.01092	15.9294	14.6556	16.2666	0.675944	Up-regulated
ENSMUSG00000034858	Fam214a	3.67385	4.15791	4.06553	6.38871	5.93566	6.51845	0.677813	Up-regulated
ENSMUSG00000047497	Adamts12	4.41492	4.97205	3.70146	5.81254	7.38898	7.53603	0.67784	Up-regulated
ENSMUSG00000066554	Gm10167	21.712	21.2257	23.483	41.7215	21.3867	41.9717	0.678898	Up-regulated
ENSMUSG00000054196	Cthrc1	2.20746	3.34378	2.29065	4.06708	4.29876	4.09984	0.681095	Up-regulated
ENSMUSG00000028782	Adgrb2	5.31367	5.66988	4.09587	9.82878	7.66434	6.48895	0.682178	Up-regulated
ENSMUSG00000021238	Aldh6a1	11.2738	14.2329	13.7743	20.1829	17.807	24.3631	0.682291	Up-regulated
ENSMUSG00000028351	Brinp1	2.68049	3.32924	2.26032	4.74493	4.37525	4.0556	0.684152	Up-regulated
ENSMUSG00000008668	Rps18	336.385	337.591	334.041	506.843	532.006	564.701	0.684424	Up-regulated
ENSMUSG00000039542	Ncam1	16.2879	21.9526	17.2785	32.8417	26.4045	29.1265	0.685094	Up-regulated
ENSMUSG00000036278	Macrod1	1.41908	1.86088	1.31978	2.76223	2.27942	2.30063	0.685872	Up-regulated
ENSMUSG00000016918	Sulf1	19.8671	22.6504	13.7591	25.3854	29.9537	34.4062	0.686815	Up-regulated
ENSMUSG00000025584	Pde8a	6.11782	9.6388	8.1159	13.8281	9.79078	14.4232	0.687765	Up-regulated
ENSMUSG00000047759	Hs3st3a1	11.5103	9.6388	9.32949	15.7769	17.348	15.5292	0.68884	Up-regulated
ENSMUSG00000054931	Zkscan4	1.60829	2.22434	1.62318	2.59276	3.1973	2.93478	0.689993	Up-regulated
ENSMUSG00000037325	Bbs7	5.34521	9.6388	6.73544	10.1846	10.8463	13.7005	0.691752	Up-regulated
ENSMUSG00000075593	Gal3st4	1.6556	1.84635	1.80522	2.83001	2.92194	2.74306	0.692027	Up-regulated
ENSMUSG00000049115	Agtr1a	1.48215	1.36659	1.12257	2.05049	2.21822	2.09416	0.693865	Up-regulated
ENSMUSG00000029762	Akr1b8	3.24812	5.13197	3.06432	5.79559	6.4405	6.12026	0.694174	Up-regulated
ENSMUSG00000028047	Thbs3	4.87218	7.76338	6.79612	11.4726	9.25534	10.4266	0.695595	Up-regulated
ENSMUSG00000034613	Ppm1h	4.52529	5.7135	5.59769	10.2185	6.82295	8.34715	0.695743	Up-regulated
ENSMUSG00000039579	Grin3a	1.26141	1.22121	1.1074	1.93186	1.80517	2.03517	0.699276	Up-regulated
ENSMUSG00000039936	Pik3cd	2.94854	3.54731	2.30582	5.20247	4.74241	4.23257	0.699866	Up-regulated
ENSMUSG00000030376	Slc8a2	4.06803	6.07695	4.80886	7.7444	8.52104	7.81624	0.700763	Up-regulated
ENSMUSG00000020653	Klf11	11.0531	10.1912	10.6948	17.4884	17.1798	16.7238	0.700808	Up-regulated
ENSMUSG00000014704	Hoxa2	6.33857	6.52763	4.74818	8.94758	10.0661	9.37949	0.702154	Up-regulated
ENSMUSG00000024176	Sox8	6.10205	8.0396	9.19296	11.4217	11.9784	14.202	0.704052	Up-regulated
ENSMUSG00000057286	St6galnac2	1.02489	1.35205	1.09223	2.08438	1.54511	1.97618	0.704158	Up-regulated
ENSMUSG00000042073	Abhd14b	1.35601	1.68643	1.65352	2.44025	2.24882	2.89053	0.705217	Up-regulated
ENSMUSG00000030283	St8sia1	3.42156	4.49229	2.63956	5.47361	5.73678	5.86955	0.707376	Up-regulated
ENSMUSG00000034586	Hid1	2.01825	1.93357	2.03277	2.79612	3.56446	3.31821	0.708572	Up-regulated
ENSMUSG00000102752	Gm7694	2.80663	2.36972	2.21481	3.5248	4.49764	3.95236	0.710603	Up-regulated
ENSMUSG00000031765	Mt1	9.76013	7.38538	7.2057	13.8789	11.1523	14.4084	0.710779	Up-regulated
ENSMUSG00000028551	Cdkn2c	2.09709	2.12257	2.27549	3.64343	3.83982	3.05276	0.711075	Up-regulated
ENSMUSG00000096054	Syne1	11.7153	15.6721	13.7591	27.0291	15.9406	23.6552	0.711135	Up-regulated
ENSMUSG00000028519	Dab1	3.35849	3.06755	2.56371	3.84678	5.52261	5.20591	0.71151	Up-regulated
ENSMUSG00000056445	Hoxaas2	2.36514	2.84948	1.77488	3.28756	3.88572	4.17358	0.712404	Up-regulated
ENSMUSG00000042320	Prox2	0.946055	1.03221	0.849514	1.60989	1.36153	1.62224	0.712649	Up-regulated
ENSMUSG00000060550	H2-Q7	5.37674	6.3241	6.26517	10.2524	9.6225	9.30575	0.713918	Up-regulated
ENSMUSG00000028017	Egf	0.930287	0.828675	0.910194	1.27096	1.65219	1.41577	0.716081	Up-regulated
ENSMUSG00000040093	Bmf	30.8571	44.5449	32.5698	66.412	47.4853	61.7335	0.717023	Up-regulated
ENSMUSG00000103735	Gm38317	2.06555	1.94811	2.50303	3.94846	3.2279	3.4362	0.718063	Up-regulated
ENSMUSG00000070867	Trabd2b	7.4896	5.39366	4.32342	7.3038	11.0758	9.68919	0.719092	Up-regulated
ENSMUSG00000032238	Rora	1.92364	2.7041	2.1693	4.33822	2.84544	3.90812	0.719913	Up-regulated
ENSMUSG00000039824	Myl6b	2.917	3.67815	3.01881	5.67697	5.06367	4.9552	0.720119	Up-regulated
ENSMUSG00000056648	Hoxb8	23.4306	12.561	12.5758	24.3347	30.0455	24.9677	0.721038	Up-regulated
ENSMUSG00000018750	Zbtb4	2.25476	2.45695	3.50425	4.67714	3.65624	5.07318	0.722752	Up-regulated
ENSMUSG00000098234	Snhg6	7.64727	8.2286	7.56978	13.3197	13.0799	11.9751	0.724714	Up-regulated
ENSMUSG00000056468	5730596B20Rik	1.54522	2.00627	1.33495	2.57582	2.67717	2.7578	0.725568	Up-regulated
ENSMUSG00000027016	Zfp385b	1.35601	1.35205	0.895024	1.99965	2.14173	1.76971	0.726041	Up-regulated
ENSMUSG00000037709	Fam13a	2.19169	2.2098	3.36772	4.37211	4.14578	4.20307	0.726805	Up-regulated
ENSMUSG00000052102	Gnpda1	13.1186	13.5496	13.8198	21.7928	22.3505	22.2099	0.727302	Up-regulated
ENSMUSG00000022306	Zfpm2	1.62406	1.20667	1.1074	1.93186	2.24882	2.27113	0.727836	Up-regulated
ENSMUSG00000001657	Hoxc8	13.9543	9.71149	9.45085	17.8613	16.9962	19.4374	0.727892	Up-regulated
ENSMUSG00000106535	Gm43031	1.08796	1.09036	0.970874	1.49126	2.15703	1.53375	0.731692	Up-regulated
ENSMUSG00000000693	Loxl3	6.49624	7.82153	6.37136	11.9132	10.2956	11.8276	0.732453	Up-regulated
ENSMUSG00000049100	Pcdh10	9.88627	20.8041	17.7943	33.9432	20.8972	24.9235	0.734304	Up-regulated
ENSMUSG00000060044	Tmem26	6.13359	8.21406	6.94781	14.2517	9.28594	11.5916	0.736877	Up-regulated
ENSMUSG00000052912	Smarca5-ps	1.2141	1.27936	0.925364	1.69462	2.01935	1.93194	0.737162	Up-regulated
ENSMUSG00000098318	Lockd	2.11286	3.09663	2.53337	4.86355	3.44207	4.49802	0.739175	Up-regulated
ENSMUSG00000029699	Ssc4d	2.08132	2.3988	1.82039	3.0842	3.53386	3.80489	0.74019	Up-regulated
ENSMUSG00000052854	Nrk	17.5335	26.3577	21.1468	40.5014	33.6252	33.4771	0.740808	Up-regulated
ENSMUSG00000027215	Cd82	2.66472	3.47462	2.95813	5.20247	4.54353	5.32389	0.741948	Up-regulated
ENSMUSG00000006651	Aplp1	5.26637	7.22546	5.06675	9.89656	8.97998	10.2496	0.743932	Up-regulated
ENSMUSG00000052942	Glis3	4.77758	6.80386	6.20449	11.6759	8.18448	9.67444	0.74638	Up-regulated
ENSMUSG00000019590	Cyb561	2.22323	3.02394	2.85194	5.20247	4.48234	3.79014	0.746942	Up-regulated
ENSMUSG00000039239	Tgfb2	47.8704	51.1162	39.017	80.9349	72.9107	75.5373	0.747103	Up-regulated
ENSMUSG00000074093	Svip	1.68713	1.4102	1.38046	2.40636	2.69246	2.34487	0.747458	Up-regulated
ENSMUSG00000042675	Ypel3	8.94022	13.5205	10.2245	21.0471	15.6041	17.7119	0.74841	Up-regulated
ENSMUSG00000026489	Coq8a	1.08796	1.30843	0.895024	1.99965	1.54511	1.94669	0.750366	Up-regulated
ENSMUSG00000002885	Adgre5	14.2697	19.1177	16.5807	32.1977	23.4061	27.6075	0.750795	Up-regulated
ENSMUSG00000026475	Rgs16	1.13527	1.88996	1.42597	2.66055	2.24882	2.52184	0.750949	Up-regulated
ENSMUSG00000026544	Dusp23	2.00248	1.7155	1.75971	2.77917	3.30439	3.05276	0.752978	Up-regulated
ENSMUSG00000102692	Dchs2	0.851449	1.45382	0.925364	1.89797	1.6369	1.87295	0.753604	Up-regulated
ENSMUSG00000073415	Gm10501	0.756844	1.01767	0.925364	1.62683	1.43802	1.46001	0.755648	Up-regulated
ENSMUSG00000038725	Pkhd1l1	2.74356	2.0208	2.24515	3.38923	2.95253	5.35339	0.755694	Up-regulated
ENSMUSG00000073968	Trim68	5.17176	5.55358	5.58252	7.55799	9.80608	9.89565	0.755962	Up-regulated
ENSMUSG00000098112	Bin2	1.22987	1.09036	1.04672	1.89797	2.14173	1.60749	0.758879	Up-regulated
ENSMUSG00000112022	Gm2436	1.92364	3.57639	1.95692	4.35517	3.76333	4.39479	0.75912	Up-regulated
ENSMUSG00000003849	Nqo1	3.75268	5.96064	4.89988	10.0999	6.66997	7.72775	0.759606	Up-regulated
ENSMUSG00000027577	Chrna4	3.4058	3.09663	1.92658	3.9654	5.43082	4.74873	0.759746	Up-regulated
ENSMUSG00000032202	Rab27a	4.02073	5.37912	5.03641	10.3372	6.25692	7.60977	0.760216	Up-regulated
ENSMUSG00000031736	Crnde	2.47551	2.54418	2.07828	4.54157	3.10551	4.26206	0.76063	Up-regulated
ENSMUSG00000031342	Gpm6b	2.64895	4.9139	3.71663	7.77829	5.09426	6.06127	0.76112	Up-regulated
ENSMUSG00000107962	Gm43980	1.97095	2.36972	2.03277	3.54175	3.01372	4.14408	0.761909	Up-regulated
ENSMUSG00000021123	Rdh12	0.835681	0.988595	1.39563	1.77935	1.86637	1.76971	0.763916	Up-regulated
ENSMUSG00000005124	Wisp1	6.3228	6.60032	5.6432	9.37123	13.0493	8.87807	0.766127	Up-regulated
ENSMUSG00000036995	Asap3	2.45974	3.67815	2.26032	4.67714	4.14578	5.33864	0.767153	Up-regulated
ENSMUSG00000074852	Hpse2	3.46887	3.27109	3.32221	6.65985	4.7883	5.53036	0.76908	Up-regulated
ENSMUSG00000097684	Gm26645	0.914519	0.988595	0.864684	1.52516	1.34623	1.81396	0.773663	Up-regulated
ENSMUSG00000034488	Edil3	5.28214	6.17872	4.03519	8.26973	9.48482	8.50938	0.774019	Up-regulated
ENSMUSG00000046167	Gldn	0.961822	1.03221	1.07706	2.16911	1.591	1.46001	0.775845	Up-regulated
ENSMUSG00000037235	Mxd4	36.3443	46.5366	33.9502	77.5287	59.0965	61.6008	0.777083	Up-regulated
ENSMUSG00000031144	Syp	1.57676	1.5992	2.1693	2.6775	3.48796	2.90528	0.777755	Up-regulated
ENSMUSG00000040276	Pacsin1	3.27966	4.33237	4.0807	8.01554	5.645	6.2235	0.779954	Up-regulated
ENSMUSG00000003032	Klf4	2.42821	2.42787	2.10862	4.08403	3.91631	3.86388	0.782004	Up-regulated
ENSMUSG00000032359	Ctsh	1.40331	1.45382	1.39563	2.45719	2.26412	2.52184	0.782065	Up-regulated
ENSMUSG00000032109	Nlrx1	2.11286	1.84635	2.48786	4.67714	2.95253	3.34771	0.782281	Up-regulated
ENSMUSG00000005686	Ampd3	0.819914	1.07582	0.986044	1.47432	1.77458	1.66648	0.783061	Up-regulated
ENSMUSG00000043079	Synpo	55.2969	93.8729	75.1213	157.633	105.358	118.792	0.78313	Up-regulated
ENSMUSG00000027500	Stmn2	1.48215	1.99173	1.42597	2.8978	2.81485	2.66932	0.786102	Up-regulated
ENSMUSG00000020593	Lpin1	4.74604	7.9233	6.37136	10.7439	10.831	11.0017	0.788694	Up-regulated
ENSMUSG00000031133	Arhgef6	0.646471	0.799599	0.986044	1.5421	1.42272	1.2093	0.789927	Up-regulated
ENSMUSG00000037005	Xpnpep2	0.914519	1.09036	0.834345	1.99965	1.45332	1.43052	0.791904	Up-regulated
ENSMUSG00000100017	2410022M11Rik	1.57676	2.06442	2.10862	3.64343	3.61035	2.62508	0.792677	Up-regulated
ENSMUSG00000055235	Wdr86	18.2589	21.4147	15.2609	32.0113	31.8659	30.4096	0.792876	Up-regulated
ENSMUSG00000099094	Gm19569	0.867217	1.03221	0.895024	1.9827	1.37683	1.46001	0.796261	Up-regulated
ENSMUSG00000070425	Xntrpc	3.13775	3.44554	2.6699	4.89744	5.18605	5.84006	0.797286	Up-regulated
ENSMUSG00000022665	Ccdc80	8.89291	9.30442	6.81129	18.1832	12.9728	11.9013	0.797315	Up-regulated
ENSMUSG00000029061	Mmp23	1.46638	1.48289	1.36529	2.35552	2.72306	2.35962	0.799156	Up-regulated
ENSMUSG00000022132	Cldn10	2.50704	2.0208	2.63956	4.23654	3.45737	4.6455	0.799943	Up-regulated
ENSMUSG00000061576	Dpp6	1.05643	1.2939	0.804005	1.60989	1.71339	2.12366	0.801491	Up-regulated
ENSMUSG00000035273	Hpse	1.18257	1.4102	1.28944	2.62666	1.88167	2.21214	0.803637	Up-regulated
ENSMUSG00000006360	Crip1	2.09709	1.75912	2.12379	3.49091	2.55478	4.27681	0.804221	Up-regulated
ENSMUSG00000039145	Camk1d	2.85393	4.09976	3.89866	8.47309	3.80922	6.47421	0.805084	Up-regulated
ENSMUSG00000058152	Chsy3	1.40331	0.886828	1.30461	1.93186	2.4171	1.87295	0.807022	Up-regulated
ENSMUSG00000039257	Vstm2b	2.57011	2.07896	2.00243	3.98235	3.87042	3.6869	0.809026	Up-regulated
ENSMUSG00000028528	Dnajc6	0.709541	0.741446	0.758495	1.62683	1.08616	1.13557	0.810133	Up-regulated
ENSMUSG00000107000	Gm43481	1.1668	1.42474	1.47148	2.76223	1.86637	2.43336	0.8104	Up-regulated
ENSMUSG00000031538	Plat	8.59333	9.47888	4.36893	9.77794	15.4205	13.8775	0.811856	Up-regulated
ENSMUSG00000006850	Tmco6	7.80495	9.1445	8.13107	14.8448	14.3343	14.5117	0.814889	Up-regulated
ENSMUSG00000029499	Pxmp2	1.60829	1.39566	1.38046	2.50803	2.70776	2.43336	0.816992	Up-regulated
ENSMUSG00000045257	Morn2	2.57011	1.55558	1.44114	3.59259	2.93723	3.18549	0.817944	Up-regulated
ENSMUSG00000021792	Fam213a	8.64063	11.4415	9.49636	15.3871	17.1033	19.1867	0.819421	Up-regulated
ENSMUSG00000039913	Pak7	0.741076	0.770522	0.758495	1.5421	1.37683	1.06183	0.819822	Up-regulated
ENSMUSG00000028036	Ptgfr	0.946055	0.755984	0.621966	1.05066	1.591	1.41577	0.819872	Up-regulated
ENSMUSG00000089998	Phtf1os	1.57676	1.91904	1.57767	3.20283	2.29471	3.3772	0.820539	Up-regulated
ENSMUSG00000006205	Htra1	1.1668	1.39566	1.62318	2.72833	2.06524	2.53659	0.821933	Up-regulated
ENSMUSG00000087440	4930577N17Rik	0.851449	0.857751	1.03155	1.35569	1.69809	1.74022	0.822265	Up-regulated
ENSMUSG00000021186	Fbln5	3.53194	5.66988	5.3398	10.4049	7.87852	7.18209	0.822353	Up-regulated
ENSMUSG00000033676	Gabrb3	5.51865	3.77992	5.12743	9.18483	9.51541	6.66592	0.828271	Up-regulated
ENSMUSG00000033880	Lgals3bp	1.34024	1.26482	1.33495	2.69444	1.98875	2.25639	0.829756	Up-regulated
ENSMUSG00000030838	Ush1c	1.7975	1.61374	3.03398	3.37229	3.71744	4.23257	0.829759	Up-regulated
ENSMUSG00000039419	Cntnap2	1.78174	2.23888	1.82039	3.5587	3.12081	3.65741	0.83671	Up-regulated
ENSMUSG00000005320	Fgfr4	0.835681	1.06129	0.591626	1.37264	1.75928	1.28304	0.83691	Up-regulated
ENSMUSG00000103509	Gm38372	0.725308	0.886828	0.682646	1.33875	1.22385	1.519	0.843124	Up-regulated
ENSMUSG00000021604	Irx4	1.34024	2.07896	1.47148	3.23672	2.3712	3.097	0.843972	Up-regulated
ENSMUSG00000078706	Gm53	0.646471	0.94498	0.819175	1.69462	1.13206	1.47476	0.845303	Up-regulated
ENSMUSG00000024481	Lvrn	0.567633	0.959518	0.834345	1.60989	1.14736	1.46001	0.846204	Up-regulated
ENSMUSG00000052676	Zmat1	2.12862	3.19839	2.24515	4.52463	4.86479	4.11459	0.846447	Up-regulated
ENSMUSG00000008129	4930432K21Rik	1.04066	1.38112	1.36529	2.50803	2.09584	2.15315	0.846957	Up-regulated
ENSMUSG00000057722	Lepr	1.32448	2.15165	1.97209	3.60953	2.64657	3.46569	0.848684	Up-regulated
ENSMUSG00000002944	Cd36	0.946055	1.22121	0.561286	1.5421	1.77458	1.56325	0.848927	Up-regulated
ENSMUSG00000004655	Aqp1	0.788379	1.09036	1.15291	1.81324	1.71339	1.90244	0.853168	Up-regulated
ENSMUSG00000102222	Pcdhga10	2.08132	2.06442	2.22998	4.59241	3.1667	3.65741	0.854231	Up-regulated
ENSMUSG00000029245	Epha5	2.57011	4.44868	4.6875	8.16805	6.3793	6.41521	0.855034	Up-regulated
ENSMUSG00000020034	Tcp11l2	1.00912	1.09036	0.606796	1.45737	1.83577	1.56325	0.855322	Up-regulated
ENSMUSG00000020218	Wif1	9.42901	11.9358	11.2561	22.7926	15.8029	19.8945	0.857637	Up-regulated
ENSMUSG00000023064	Sncg	0.614935	1.1049	0.500607	1.23707	1.33093	1.43052	0.857682	Up-regulated
ENSMUSG00000056174	Col8a2	1.08796	1.32297	0.773665	1.47432	1.98875	2.25639	0.85835	Up-regulated
ENSMUSG00000032334	Loxl1	4.6199	6.09149	3.4284	7.93081	8.7964	8.7011	0.859367	Up-regulated
ENSMUSG00000037348	Paqr7	0.756844	0.654217	0.667476	1.13539	1.20855	1.38628	0.859538	Up-regulated
ENSMUSG00000108049	Gm44168	0.946055	1.16305	1.09223	1.83019	1.6369	2.28588	0.859893	Up-regulated
ENSMUSG00000035189	Ano4	0.835681	0.959518	0.682646	1.08455	1.94286	1.43052	0.860042	Up-regulated
ENSMUSG00000086119	Gm2415	2.60165	2.15165	2.3665	5.38888	4.17638	3.24448	0.860339	Up-regulated
ENSMUSG00000038390	Gpr162	2.39667	3.08209	2.8216	5.18553	4.0234	5.75157	0.864641	Up-regulated
ENSMUSG00000058656	Samd12	1.05643	1.17759	0.895024	2.35552	1.78988	1.519	0.865775	Up-regulated
ENSMUSG00000022211	Carmil3	5.66056	7.31269	6.0983	12.0487	10.2344	12.1668	0.86746	Up-regulated
ENSMUSG00000040327	Cul9	3.21659	5.05928	4.36893	7.21907	6.24162	9.39423	0.869273	Up-regulated
ENSMUSG00000025504	Eps8l2	2.06555	2.45695	2.48786	3.32145	4.08459	5.2649	0.86963	Up-regulated
ENSMUSG00000074794	Arrdc3	50.7085	54.5908	53.838	112.556	109.626	66.32	0.872019	Up-regulated
ENSMUSG00000021508	Cxcl14	25.9692	38.2499	28.4587	66.9374	43.0488	58.0466	0.873867	Up-regulated
ENSMUSG00000104156	Gm38102	1.38755	1.81727	1.57767	2.84696	2.21822	3.62791	0.876847	Up-regulated
ENSMUSG00000020607	Fam84a	1.30871	1.68643	1.04672	1.71156	3.31969	2.34487	0.879531	Up-regulated
ENSMUSG00000038393	Txnip	26.2372	29.1635	26.0467	33.3331	64.6497	50.9088	0.883212	Up-regulated
ENSMUSG00000000402	Egfl6	1.15103	1.5992	1.2591	2.74528	2.09584	2.5071	0.885664	Up-regulated
ENSMUSG00000037225	Fgf2	1.59253	1.99173	2.00243	4.06708	2.95253	3.24448	0.890307	Up-regulated
ENSMUSG00000038486	Sv2a	5.40828	5.7135	4.82403	9.64237	10.0814	9.55646	0.890467	Up-regulated
ENSMUSG00000020061	Mybpc1	2.14439	4.92844	2.63956	7.32075	4.14578	6.37097	0.890891	Up-regulated
ENSMUSG00000106099	Gm42664	1.10373	1.09036	0.925364	2.08438	1.39213	2.25639	0.892121	Up-regulated
ENSMUSG00000085282	Gm15663	1.2141	1.22121	0.758495	2.203	2.04994	1.63699	0.893458	Up-regulated
ENSMUSG00000069763	Tmem100	2.72779	2.93671	2.77609	6.21924	4.71181	4.616	0.894351	Up-regulated
ENSMUSG00000001930	Vwf	5.81824	5.68442	5.41565	9.82878	11.8713	9.48272	0.895746	Up-regulated
ENSMUSG00000053395	Cacng8	1.2141	1.58466	0.955704	3.0842	1.92756	1.93194	0.896922	Up-regulated
ENSMUSG00000020173	Cobl	0.867217	1.13398	1.00121	1.25402	2.29471	1.99093	0.897504	Up-regulated
ENSMUSG00000052911	Lamb2	23.6987	27.1137	23.6347	51.1605	41.0907	45.2162	0.89938	Up-regulated
ENSMUSG00000083902	Gm15975	2.71202	2.73317	2.83677	4.1857	5.82857	5.27965	0.899486	Up-regulated
ENSMUSG00000103088	Pcdhgb6	7.30039	8.62113	6.53823	13.3875	14.5638	13.5973	0.90087	Up-regulated
ENSMUSG00000035121	Neil2	0.599168	0.770522	0.606796	1.16929	1.14736	1.35678	0.906	Up-regulated
ENSMUSG00000078901	Gm14440	6.35433	3.86715	9.54187	12.0657	11.0452	13.4793	0.906064	Up-regulated
ENSMUSG00000037379	Spon2	3.07468	2.60233	2.21481	4.50768	4.94128	5.20591	0.907513	Up-regulated
ENSMUSG00000024134	Six2	2.16016	3.25655	1.80522	4.50768	4.49764	4.45378	0.909934	Up-regulated
ENSMUSG00000029337	Fgf5	1.7975	2.48602	1.42597	1.93186	4.43645	4.3358	0.919329	Up-regulated
ENSMUSG00000070737	Tmem35b	1.18257	1.62827	1.06189	2.08438	2.50889	2.66932	0.919682	Up-regulated
ENSMUSG00000030737	Slco2b1	0.5834	0.697832	0.576456	1.42348	1.02497	1.04708	0.919751	Up-regulated
ENSMUSG00000031137	Fgf13	4.90372	6.1351	4.9909	12.0657	9.54601	8.46513	0.921178	Up-regulated
ENSMUSG00000038112	AW551984	3.35849	4.65221	2.77609	7.26991	6.56288	6.42996	0.921933	Up-regulated
ENSMUSG00000093606	B130034C11Rik	0.614935	1.33751	1.21359	2.32163	1.6063	2.03517	0.924494	Up-regulated
ENSMUSG00000024621	Csf1r	1.52945	2.61687	2.00243	5.40583	3.47267	2.72831	0.928107	Up-regulated
ENSMUSG00000014603	Alx3	48.1069	37.0578	28.5649	66.1579	76.7658	71.8062	0.929984	Up-regulated
ENSMUSG00000060314	Zfp941	2.00248	1.96265	1.85073	3.50786	4.28347	3.20023	0.931311	Up-regulated
ENSMUSG00000106702	Gm42846	0.788379	1.07582	1.21359	2.44025	1.86637	1.5485	0.937903	Up-regulated
ENSMUSG00000097787	2700046G09Rik	0.5834	0.566988	0.804005	1.18623	1.19325	1.32729	0.938084	Up-regulated
ENSMUSG00000061740	Cyp2d22	0.819914	1.13398	0.606796	1.64378	1.65219	1.578	0.938143	Up-regulated
ENSMUSG00000032911	Cspg4	2.42821	3.70723	3.2767	7.42242	5.12486	5.33864	0.939553	Up-regulated
ENSMUSG00000010064	Slc38a3	2.55435	2.61687	2.03277	5.79559	4.97188	2.96427	0.942037	Up-regulated
ENSMUSG00000008496	Pou2f2	6.63815	7.77791	4.71784	12.4385	12.0396	11.9751	0.942912	Up-regulated
ENSMUSG00000044350	Lacc1	2.88547	2.83494	2.38167	4.50768	5.69089	5.2354	0.943629	Up-regulated
ENSMUSG00000015950	Ncf1	0.5834	0.901366	0.515777	1.74546	1.10146	0.988091	0.944184	Up-regulated
ENSMUSG00000022032	Scara5	0.725308	0.94498	0.712985	1.5421	1.36153	1.65173	0.945953	Up-regulated
ENSMUSG00000023571	C1qtnf12	4.25725	4.24514	7.69114	7.38853	11.9784	11.5474	0.948905	Up-regulated
ENSMUSG00000046413	Irx3os	1.19834	1.68643	1.39563	3.35534	2.18763	2.66932	0.95162	Up-regulated
ENSMUSG00000024193	Phf1	2.60165	3.75084	3.44357	6.23619	6.05804	6.47421	0.951798	Up-regulated
ENSMUSG00000022176	Rem2	2.75933	3.44554	2.98847	5.42277	6.11924	6.07602	0.952045	Up-regulated
ENSMUSG00000046618	Olfml2a	2.22323	2.74771	2.19964	3.82983	3.73273	6.20875	0.956962	Up-regulated
ENSMUSG00000028871	Rspo1	3.4531	6.28048	2.10862	8.25279	6.57818	7.99321	0.958928	Up-regulated
ENSMUSG00000039168	Dap	10.2016	19.7719	18.2342	31.2318	29.51	32.2383	0.963033	Up-regulated
ENSMUSG00000030255	Sspn	2.31783	2.44241	2.27549	5.49056	4.06929	4.04085	0.963795	Up-regulated
ENSMUSG00000020467	Efemp1	2.66472	2.66048	2.04794	4.08403	5.15546	5.04369	0.967819	Up-regulated
ENSMUSG00000055435	Maf	4.38339	5.55358	3.97451	10.8117	8.59753	7.60977	0.970487	Up-regulated
ENSMUSG00000028631	Kcnq4	3.73692	4.92844	3.86832	8.54087	7.48077	8.31766	0.971107	Up-regulated
ENSMUSG00000057143	Trim12c	3.59501	4.92844	4.33859	6.04978	9.69899	9.23201	0.97157	Up-regulated
ENSMUSG00000034059	Ypel4	0.993357	1.22121	1.00121	2.23689	1.89696	2.12366	0.972012	Up-regulated
ENSMUSG00000047992	Fam69c	0.425725	0.843213	0.667476	1.3218	1.30034	1.16506	0.974766	Up-regulated
ENSMUSG00000022488	Nckap1l	0.52033	0.886828	0.697815	1.84713	1.28504	1.01759	0.985057	Up-regulated
ENSMUSG00000036298	Slc2a13	1.51369	1.64281	1.2591	3.44007	2.49359	2.74306	0.986416	Up-regulated
ENSMUSG00000040310	Alx4	88.5822	93.0151	96.7991	213.081	167.988	165.336	0.988059	Up-regulated
ENSMUSG00000041559	Fmod	2.42821	1.87542	1.62318	3.32145	4.08459	4.23257	0.988556	Up-regulated
ENSMUSG00000035948	Acss3	1.60829	2.73317	1.83556	4.30433	3.79393	4.12933	0.997094	Up-regulated
ENSMUSG00000051111	Sv2c	0.961822	1.06129	1.1074	2.88085	1.52981	1.79921	0.999327	Up-regulated
ENSMUSG00000042671	Rgs8	0.504562	0.799599	0.606796	1.38959	1.28504	1.13557	1.00252	Up-regulated
ENSMUSG00000022102	Dok2	0.867217	1.23574	0.667476	1.89797	1.86637	1.75497	1.00373	Up-regulated
ENSMUSG00000034310	Tmem132d	1.24564	3.69269	2.07828	5.86338	4.06929	4.04085	1.00609	Up-regulated
ENSMUSG00000038259	Gdf5	1.00912	1.64281	1.13774	3.16893	1.92756	2.46285	1.00691	Up-regulated
ENSMUSG00000032172	Olfm2	1.32448	1.46835	1.06189	2.99947	2.46299	2.25639	1.0126	Up-regulated
ENSMUSG00000033544	Angptl1	1.24564	1.80273	0.864684	3.84678	2.15703	1.8582	1.01615	Up-regulated
ENSMUSG00000045658	Pid1	0.709541	1.22121	1.00121	1.84713	2.09584	1.94669	1.01683	Up-regulated
ENSMUSG00000040003	Magi2	1.30871	1.93357	1.07706	3.3384	2.61597	2.72831	1.01772	Up-regulated
ENSMUSG00000007033	Hspa1l	1.1668	1.38112	1.04672	2.203	2.18763	2.83154	1.02035	Up-regulated
ENSMUSG00000028599	Tnfrsf1b	1.30871	1.51197	1.48665	3.01642	2.99843	2.66932	1.02381	Up-regulated
ENSMUSG00000056185	Snx32	0.504562	0.610603	0.758495	1.42348	1.04027	1.34203	1.03361	Up-regulated
ENSMUSG00000097040	2610316D01Rik	0.299584	1.14851	0.910194	1.7624	1.36153	1.68123	1.03679	Up-regulated
ENSMUSG00000074818	Pdzd7	0.693773	0.799599	0.788835	1.81324	1.13206	1.71072	1.04054	Up-regulated
ENSMUSG00000085069	Gm13111	5.59749	13.8839	11.696	27.5375	14.5638	21.4135	1.04332	Up-regulated
ENSMUSG00000030674	Qprt	0.930287	1.17759	0.925364	1.83019	2.20293	2.18265	1.04754	Up-regulated
ENSMUSG00000048612	Myof	1.41908	1.7155	1.18325	3.05031	2.76895	3.03801	1.04864	Up-regulated
ENSMUSG00000049336	Tenm2	1.29294	1.49743	1.07706	2.66055	2.47829	2.83154	1.05585	Up-regulated
ENSMUSG00000022321	Cdh10	0.97759	1.16305	0.895024	2.59276	1.91226	1.76971	1.05709	Up-regulated
ENSMUSG00000019899	Lama2	4.11534	6.16418	5.84041	13.5739	9.30124	10.3676	1.05887	Up-regulated
ENSMUSG00000006638	Abhd1	0.693773	0.814137	1.01638	2.16911	1.6063	1.46001	1.06274	Up-regulated
ENSMUSG00000025020	Slit1	1.30871	2.47149	1.7142	4.54157	3.2432	3.61317	1.06432	Up-regulated
ENSMUSG00000032715	Trib3	1.59253	1.46835	1.07706	2.72833	2.4324	3.4067	1.06463	Up-regulated
ENSMUSG00000054404	Slfn5	0.772611	0.625141	0.470267	1.23707	1.26974	1.37153	1.06822	Up-regulated
ENSMUSG00000091542	Gm17167	0.630703	1.00313	0.333738	1.18623	1.71339	1.2093	1.06954	Up-regulated
ENSMUSG00000078190	Dnm3os	8.95598	18.3326	14.1535	25.4193	24.0333	36.6331	1.0704	Up-regulated
ENSMUSG00000029661	Col1a2	218.649	340.455	282.099	676.118	496.01	576.647	1.07155	Up-regulated
ENSMUSG00000045349	Sh2d5	1.86057	1.9045	1.89624	5.55834	2.04994	4.17358	1.07265	Up-regulated
ENSMUSG00000031391	L1cam	2.94854	3.1257	3.04915	6.59206	6.31811	6.12026	1.07437	Up-regulated
ENSMUSG00000019832	Rab32	2.99584	3.85261	2.95813	6.62595	7.95501	5.94329	1.07766	Up-regulated
ENSMUSG00000115354	AC154806.2	5.56595	6.4404	2.74575	12.6757	10.6169	7.78674	1.08658	Up-regulated
ENSMUSG00000028172	Tacr3	0.678006	0.843213	0.318568	1.27096	1.31564	1.29779	1.0871	Up-regulated
ENSMUSG00000038007	Acer2	5.59749	6.86201	6.73544	14.0992	11.4889	14.7919	1.08806	Up-regulated
ENSMUSG00000021010	Npas3	0.961822	1.43928	0.910194	2.44025	2.08054	2.4776	1.09039	Up-regulated
ENSMUSG00000020598	Nrcam	0.45726	0.901366	0.758495	1.59294	1.591	1.32729	1.09875	Up-regulated
ENSMUSG00000021943	Gdf10	1.71867	2.8204	1.16808	5.16858	3.39618	3.56892	1.09907	Up-regulated
ENSMUSG00000008206	Cers4	4.90372	6.38225	5.71905	12.7096	12.7739	10.7068	1.10297	Up-regulated
ENSMUSG00000020847	Rph3al	0.630703	1.22121	0.804005	2.15216	1.36153	2.15315	1.10363	Up-regulated
ENSMUSG00000034762	Glis1	2.80663	3.0094	2.13896	6.79541	4.28347	5.8843	1.10617	Up-regulated
ENSMUSG00000078452	Raet1d	3.13775	3.82354	3.59527	6.69374	8.76581	7.07886	1.10751	Up-regulated
ENSMUSG00000027820	Mme	17.3601	29.0327	24.4235	57.5661	45.6036	48.0772	1.10979	Up-regulated
ENSMUSG00000005611	Mrvi1	0.851449	0.683293	0.485437	1.1015	2.14173	1.09132	1.11281	Up-regulated
ENSMUSG00000049092	Gpr137c	1.00912	1.68643	1.36529	3.20283	2.60068	2.92003	1.11429	Up-regulated
ENSMUSG00000037108	Zcwpw1	3.26389	3.57639	2.74575	7.67662	5.53791	7.59502	1.13241	Up-regulated
ENSMUSG00000107215	Gm43197	0.97759	1.51197	0.606796	2.4233	2.12643	2.22689	1.13926	Up-regulated
ENSMUSG00000038602	Slc35f1	2.79086	3.46008	3.00364	7.23602	6.4252	6.54794	1.13996	Up-regulated
ENSMUSG00000007655	Cav1	5.59749	6.87655	8.04005	13.5061	13.6459	17.6234	1.14195	Up-regulated
ENSMUSG00000060534	Dcc	0.756844	1.01767	0.364078	1.64378	1.68279	1.37153	1.14308	Up-regulated
ENSMUSG00000092274	Neat1	0.599168	1.07582	0.712985	1.9827	1.17795	2.07941	1.14437	Up-regulated
ENSMUSG00000027230	Creb3l1	1.60829	1.33751	1.12257	3.01642	2.78425	3.1265	1.14801	Up-regulated
ENSMUSG00000031762	Mt2	5.2506	4.92844	4.33859	11.1336	8.90349	11.8128	1.14837	Up-regulated
ENSMUSG00000043621	Ubxn10	1.26141	1.17759	1.00121	2.49109	2.35591	2.71356	1.14996	Up-regulated
ENSMUSG00000053141	Ptprt	1.51369	2.38426	2.6699	6.06673	3.79393	4.57176	1.14996	Up-regulated
ENSMUSG00000012819	Cdh23	0.45726	0.828675	0.424757	1.06761	1.14736	1.56325	1.15273	Up-regulated
ENSMUSG00000021221	Dpf3	1.32448	1.13398	0.379248	1.37264	2.75366	2.15315	1.15653	Up-regulated
ENSMUSG00000029070	Mxra8	8.30951	9.17358	11.4533	15.3702	23.7579	24.776	1.15819	Up-regulated
ENSMUSG00000026100	Mstn	0.5834	1.55558	0.439927	1.69462	1.83577	2.24164	1.17082	Up-regulated
ENSMUSG00000039153	Runx2	5.17176	10.9182	5.3398	19.9795	13.8295	14.5117	1.18646	Up-regulated
ENSMUSG00000053550	Shisa7	1.0722	2.04988	1.16808	3.82983	2.84544	3.08225	1.19568	Up-regulated
ENSMUSG00000003420	Fcgrt	1.76597	1.96265	1.30461	3.49091	3.96221	3.98186	1.19664	Up-regulated
ENSMUSG00000029217	Tec	2.36514	1.5992	0.925364	2.6436	4.98718	3.61317	1.21301	Up-regulated
ENSMUSG00000038418	Egr1	2.239	2.26795	2.70024	5.06691	5.79798	5.73682	1.21857	Up-regulated
ENSMUSG00000048120	Entpd1	1.7029	3.18386	2.8216	5.93116	5.98155	5.86955	1.2189	Up-regulated
ENSMUSG00000006403	Adamts4	4.00496	4.55044	4.02002	9.87962	10.5863	8.55362	1.21943	Up-regulated
ENSMUSG00000084350	Znf41-ps	2.917	3.30016	6.34102	7.50715	9.42362	12.0488	1.22369	Up-regulated
ENSMUSG00000041923	Nol4	0.45726	0.668755	0.576456	1.52516	1.34623	1.10607	1.23032	Up-regulated
ENSMUSG00000020135	Apc2	1.13527	2.38426	1.47148	5.45667	2.89134	3.30347	1.23466	Up-regulated
ENSMUSG00000052336	Cx3cr1	1.1668	1.58466	0.834345	3.84678	2.67717	1.90244	1.24156	Up-regulated
ENSMUSG00000038776	Ephx1	0.788379	0.843213	0.712985	1.81324	1.34623	2.34487	1.24538	Up-regulated
ENSMUSG00000085016	Gm11335	0.346887	0.668755	0.925364	2.18606	1.40742	0.988091	1.24766	Up-regulated
ENSMUSG00000089901	Gm8113	3.35849	5.66988	2.45752	9.38818	7.74083	9.9104	1.24793	Up-regulated
ENSMUSG00000042289	Hsd3b7	0.646471	0.55245	0.379248	1.11845	1.10146	1.50426	1.25341	Up-regulated
ENSMUSG00000033007	Asic4	1.1195	0.828675	0.303398	1.23707	2.09584	1.99093	1.25363	Up-regulated
ENSMUSG00000040896	Kcnd3	1.57676	2.00627	1.03155	3.69427	3.83982	3.4067	1.25618	Up-regulated
ENSMUSG00000040612	Ildr2	7.63151	5.97518	4.24757	12.913	16.9044	12.683	1.26349	Up-regulated
ENSMUSG00000020875	Hoxb9	18.7003	8.12683	5.70388	23.5552	30.4279	23.8764	1.27018	Up-regulated
ENSMUSG00000039109	F13a1	0.788379	0.886828	0.455097	2.16911	1.71339	1.29779	1.28952	Up-regulated
ENSMUSG00000064360	mt-Nd3	71.0329	82.6349	81.2045	140.111	231.705	198.99	1.29477	Up-regulated
ENSMUSG00000114196	AC154597.1	23.3991	33.1325	17.142	64.7174	55.7615	58.9315	1.29745	Up-regulated
ENSMUSG00000032243	Itga11	0.662238	1.73004	0.682646	2.66055	2.46299	2.43336	1.30534	Up-regulated
ENSMUSG00000048138	Dmrt2	0.662238	2.76225	1.07706	3.84678	3.42677	3.77539	1.30596	Up-regulated
ENSMUSG00000086224	2700069I18Rik	0.741076	2.06442	1.36529	4.11792	2.72306	3.50993	1.32285	Up-regulated
ENSMUSG00000066800	Rnasel	2.58588	3.89623	2.79126	7.84608	6.48639	8.6716	1.32438	Up-regulated
ENSMUSG00000030351	Tspan11	1.71867	3.44554	1.89624	9.18483	2.55478	5.84006	1.33105	Up-regulated
ENSMUSG00000047793	Sned1	8.73524	13.8839	11.3774	31.8419	24.89	28.7726	1.34537	Up-regulated
ENSMUSG00000094076	Gm4767	0.725308	1.04675	0.788835	1.71156	3.2126	1.62224	1.36296	Up-regulated
ENSMUSG00000034795	Ccdc122	0.804146	0.581526	0.424757	1.28791	1.6063	1.78446	1.38531	Up-regulated
ENSMUSG00000024109	Nrxn1	0.630703	0.799599	0.606796	1.91492	2.00405	1.38628	1.38863	Up-regulated
ENSMUSG00000026712	Mrc1	1.05643	1.5992	0.758495	3.86373	2.84544	2.1974	1.39189	Up-regulated
ENSMUSG00000027995	Tlr2	0.961822	1.25028	0.697815	2.37246	2.81485	2.41861	1.3961	Up-regulated
ENSMUSG00000074415	2610203C20Rik	5.26637	14.2619	9.29915	31.7402	17.1186	26.6932	1.40604	Up-regulated
ENSMUSG00000021506	Pitx1	1.13527	1.1049	0.637136	3.27061	2.29471	2.02042	1.40856	Up-regulated
ENSMUSG00000033910	Gucy1a3	1.26141	0.537912	0.394417	1.27096	2.64657	1.93194	1.428	Up-regulated
ENSMUSG00000033308	Dpyd	0.804146	2.04988	1.60801	4.93134	3.05962	3.92287	1.42911	Up-regulated
ENSMUSG00000003469	Phyhip	1.08796	1.23574	1.03155	3.40618	2.87604	3.05276	1.48773	Up-regulated
ENSMUSG00000024529	Lox	3.07468	4.5359	2.59405	9.40513	9.22475	9.85141	1.4932	Up-regulated
ENSMUSG00000050556	Kcnb1	1.2141	1.42474	0.515777	2.79612	3.10551	2.92003	1.4936	Up-regulated
ENSMUSG00000027377	Mall	0.299584	0.319839	0.515777	1.18623	1.02497	1.04708	1.53022	Up-regulated
ENSMUSG00000037386	Rims2	0.946055	0.78506	0.955704	2.49109	2.31001	2.92003	1.53818	Up-regulated
ENSMUSG00000100510	AV026068	6.8589	8.78105	8.28277	20.7252	26.8023	21.3693	1.53945	Up-regulated
ENSMUSG00000036905	C1qb	0.441492	0.494297	0.379248	1.79629	1.02497	1.01759	1.55053	Up-regulated
ENSMUSG00000017446	C1qtnf1	0.898752	1.13398	0.864684	3.66037	2.89134	1.90244	1.55359	Up-regulated
ENSMUSG00000048758	Rpl29	116.633	115.811	123.665	570.357	350.739	114.014	1.55403	Up-regulated
ENSMUSG00000010066	Cacna2d2	2.11286	1.5992	1.4108	4.81271	5.79798	4.3358	1.55792	Up-regulated
ENSMUSG00000026058	Khdrbs2	0.283816	0.610603	0.409587	1.33875	1.34623	1.16506	1.56438	Up-regulated
ENSMUSG00000070866	Zfp804a	0.488795	0.959518	0.394417	1.42348	2.17233	1.99093	1.60702	Up-regulated
ENSMUSG00000059336	Slc14a1	0.299584	0.566988	0.364078	1.05066	1.42272	1.28304	1.61513	Up-regulated
ENSMUSG00000042258	Isl1	0.425725	0.348916	0.455097	1.03372	1.31564	1.38628	1.61788	Up-regulated
ENSMUSG00000037653	Kctd8	0.362654	0.886828	0.773665	3.15199	1.85107	1.28304	1.64272	Up-regulated
ENSMUSG00000078686	Mup9	3.05891	1.52651	1.89624	5.21942	8.07739	6.82815	1.64879	Up-regulated
ENSMUSG00000097284	4930480K23Rik	1.22987	1.43928	1.09223	3.84678	3.77863	4.08509	1.65053	Up-regulated
ENSMUSG00000097503	3110045C21Rik	0.425725	0.668755	0.682646	2.06743	1.78988	1.78446	1.67433	Up-regulated
ENSMUSG00000020953	Coch	1.49792	1.11944	0.576456	2.21995	4.75771	3.34771	1.70363	Up-regulated
ENSMUSG00000109697	Gm34030	3.59501	2.74771	4.03519	11.8793	11.443	10.5151	1.72026	Up-regulated
ENSMUSG00000027014	Cwc22	66.0031	61.0021	65.1396	204.778	190.798	231.67	1.72211	Up-regulated
ENSMUSG00000086922	Gm13835	2.12862	1.58466	1.72937	5.59224	5.50731	6.93138	1.74378	Up-regulated
ENSMUSG00000112073	AC131720.3	0.678006	0.421607	0.591626	2.30468	2.04994	1.31254	1.75608	Up-regulated
ENSMUSG00000002324	Rec8	0.45726	2.73317	1.5625	4.42295	10.0508	2.18265	1.81699	Up-regulated
ENSMUSG00000043110	Lrrn4	1.45062	0.596064	0.227549	1.33875	4.42115	2.8168	1.92343	Up-regulated
ENSMUSG00000037034	Pax1	1.1195	10.5111	4.61165	36.4004	8.85759	16.3994	1.94161	Up-regulated
ENSMUSG00000058064	Gm10036	1.6556	2.09349	1.7142	9.26956	2.55478	9.05504	1.95063	Up-regulated
ENSMUSG00000041986	Elmod1	0.283816	0.377992	0.288228	1.49126	1.13206	1.09132	1.96891	Up-regulated
ENSMUSG00000098178	Gm42418	117.831	112.671	103.777	1090.11	121.758	145.692	2.04038	Up-regulated
ENSMUSG00000067916	Zfp991	3.04314	2.68956	2.8216	8.77812	9.28594	16.7975	2.04287	Up-regulated
ENSMUSG00000097971	Gm26917	142.224	84.4522	92.5516	1157.46	88.989	72.5288	2.0651	Up-regulated
ENSMUSG00000078680	Mup10	1.92364	1.26482	1.50182	4.2196	8.91879	6.5037	2.07936	Up-regulated
ENSMUSG00000044349	Snhg11	0.630703	0.639679	0.743325	2.59276	2.67717	3.22973	2.09063	Up-regulated
ENSMUSG00000053835	H2-T24	0.378422	0.479759	0.318568	1.66072	1.72868	2.1679	2.24745	Up-regulated
ENSMUSG00000073830	Mup14	1.59253	0.683293	0.485437	2.62666	5.96626	5.2354	2.33598	Up-regulated
ENSMUSG00000038347	Tcte2	0.268049	0.479759	0.151699	1.35569	0.994376	2.21214	2.3463	Up-regulated
ENSMUSG00000091754	Gm3636	0.693773	1.36659	0.970874	6.08368	4.69651	5.20591	2.40771	Up-regulated
ENSMUSG00000106988	Tsg101-ps	0.394189	0.232611	0.318568	1.77935	1.65219	1.578	2.41818	Up-regulated
ENSMUSG00000035299	Mid1	10.0282	21.0513	3.125	31.1471	27.2	123.01	2.42119	Up-regulated
ENSMUSG00000035202	Lars2	553.584	314.271	227.306	5135.28	373.595	289.938	2.42173	Up-regulated
ENSMUSG00000114687	AC154572.2	0.551865	0.596064	0.394417	2.79612	3.12081	3.31821	2.59145	Up-regulated
ENSMUSG00000101523	Gm10031	1.51369	1.64281	10.5127	35.1464	42.3604	8.95181	2.67881	Up-regulated
ENSMUSG00000094622	Gm3055	0.930287	1.33751	1.07706	6.13451	9.20945	6.17925	2.69507	Up-regulated
ENSMUSG00000082491	Gm5909	0.268049	0.188996	0.212379	1.37264	1.54511	1.578	2.75725	Up-regulated
ENSMUSG00000056116	H2-T22	0.946055	1.06129	0.819175	6.10062	5.79798	9.74818	2.94989	Up-regulated
ENSMUSG00000021944	Gata4	1.1668	0.203534	0.333738	2.11827	7.32779	5.51561	3.14433	Up-regulated
ENSMUSG00000030249	Abcc9	0.268049	0.596064	0.379248	3.64343	3.41147	4.09984	3.16701	Up-regulated
ENSMUSG00000029001	Fbxo44	0.0630703	0.247149	0.197209	1.5421	1.54511	3.30347	3.64743	Up-regulated
ENSMUSG00000095681	Gm8281	0.0630703	0.188996	0.242718	3.91457	2.60068	2.5071	4.17801	Up-regulated
ENSMUSG00000112825	Gm9118	3.5004	2.84948	3.125	1.66072	88.8972	84.5334	4.2186	Up-regulated
ENSMUSG00000057262	Gm10020	1.30871	1.1049	1.74454	2.18606	1.591	73.8266	4.24205	Up-regulated
ENSMUSG00000073421	H2-Ab1	0.173443	0.0290763	0.0910194	2.16911	2.06524	1.87295	4.38857	Up-regulated
ENSMUSG00000067017	Gm3608	1.63983	1.16305	1.72937	0.982878	39.6068	75.9797	4.69853	Up-regulated
ENSMUSG00000096039	D830030K20Rik	0.0630703	0.116305	0.0455097	3.49091	2.08054	3.21498	5.25606	Up-regulated
ENSMUSG00000046952	Gm5815	0.0315352	0.101767	0	3.13504	2.14173	2.86104	5.85907	Up-regulated
ENSMUSG00000094125	Gm13698	0.0315352	0.0145382	0.212379	7.60883	7.32779	8.37665	6.48442	Up-regulated
ENSMUSG00000095824	Gm13697	0.0315352	0.0145382	0.212379	7.60883	7.32779	8.37665	6.48442	Up-regulated
ENSMUSG00000094336	Gm13693	0.0315352	0.0145382	0.212379	7.60883	7.32779	8.37665	6.48442	Up-regulated
ENSMUSG00000096337	Gm13694	0.0315352	0.0145382	0.212379	7.60883	7.32779	8.37665	6.48442	Up-regulated
ENSMUSG00000096484	Gm13696	0.0315352	0.0145382	0.212379	7.60883	7.32779	8.37665	6.48442	Up-regulated
ENSMUSG00000105461	Gm4742	0.0157676	0	0.0151699	1.47432	2.27942	1.8877	7.30505	Up-regulated
ENSMUSG00000079247	Gm13691	0.0315352	0.0145382	0.0151699	7.60883	7.32779	8.37665	8.47158	Up-regulated
ENSMUSG00000094634	Gm3468	0	0	0	2.08438	1.26974	2.31538	9.9523	Up-regulated
ENSMUSG00000112640	Gm32687	0	0	0	5.94811	5.43082	3.27397	11.318	Up-regulated
ENSMUSG00000094627	Gm10182	0	0	0	12.269	10.4792	14.0692	12.6496	Up-regulated
