# Supplementary material for: TBX3 is essential for establishment of the posterior boundary of anterior genes and upregulation of posterior genes together with HAND2 during the onset of limb bud development
Source: Development. 2024 Jun 3;151(11):dev202722. doi: 10.1242/dev.202722 (PMC11190573; doi:10.1242/dev.202722)
Supplement: Table S8. [file develop-151-202722-TableS8.xlsx]

## Sheet: Table S8
List of differentially expressed HAND2 target genes
geneId	gene_name	H2_FL_WT_rep1	H2_FL_WT_rep2	H2_FL_WT_rep3	H2_FL_del_rep1	H2_FL_del_rep3	H2_FL_del_rep4	logFC	FDR	HAND2_DEG_Type
ENSMUSG00000032840	2410131K14Rik	64.2529	60.1298	71.8598	52.6348	54.9201	46.1748	-0.337647	0.00751705	Down
ENSMUSG00000028060	2810403A07Rik	75.4005	77.6047	79.5358	58.6676	55.5015	70.7443	-0.31507	0.0184661	Down
ENSMUSG00000026596	Abl2	120.385	110.01	118.098	92.3058	91.8956	92.7478	-0.316745	0.0285445	Down
ENSMUSG00000001864	Aif1l	128.522	128.139	129.991	102.338	104.67	104.03	-0.299284	0.0411827	Down
ENSMUSG00000075232	Amd1	284.857	239.909	263.41	177.799	218.243	198.105	-0.393649	0.0277102	Down
ENSMUSG00000031508	Ankrd10	104.76	113.194	110.224	82.0703	81.4929	89.872	-0.357879	0.00917241	Down
ENSMUSG00000029338	Antxr2	56.779	55.7393	59.648	50.0082	44.7316	46.1453	-0.274397	0.0183061	Down
ENSMUSG00000019564	Arid3a	170.952	152.026	163.638	111.913	135.097	120.223	-0.391964	0.0120886	Down
ENSMUSG00000030268	Bcat1	135.081	103.483	128.398	74.7835	82.8086	81.0382	-0.606164	3.80946e-05	Down
ENSMUSG00000044243	Bhlha9	15.4049	17.0096	15.2002	12.0657	11.5195	10.633	-0.462674	0.0183505	Down
ENSMUSG00000062098	Btbd3	64.6944	66.5266	65.8829	48.8897	52.503	50.0977	-0.365187	0.000131538	Down
ENSMUSG00000001175	Calm1	522.79	546.388	585.634	398.947	450.498	418.434	-0.369645	0.0338605	Down
ENSMUSG00000024617	Camk2a	3.51617	3.51823	3.2767	2.03354	2.04994	1.65173	-0.832941	0.00237715	Down
ENSMUSG00000031654	Cbln1	7.42653	12.2121	11.8477	6.76152	6.56288	6.75441	-0.633791	0.0290478	Down
ENSMUSG00000020482	Ccdc117	102.489	96.1844	102.594	64.3616	75.4043	70.4936	-0.504393	1.09894e-05	Down
ENSMUSG00000070348	Ccnd1	265.258	256.802	286.059	193.322	199.64	172.385	-0.500853	0.0010475	Down
ENSMUSG00000039578	Ccser1	9.88627	8.79558	8.14624	4.59241	4.97188	4.35055	-0.932941	1.6366e-05	Down
ENSMUSG00000017499	Cdc6	97.1598	88.1739	95.8434	73.1397	80.0855	75.6258	-0.282514	0.0312471	Down
ENSMUSG00000040274	Cdk6	82.8744	74.5226	78.4891	34.2482	43.2018	36.0874	-1.04077	1.307e-24	Down
ENSMUSG00000024619	Cdx1	9.27133	4.92844	4.52063	2.98253	4.0234	3.6869	-0.793945	0.0421485	Down
ENSMUSG00000056216	Cebpg	87.6046	91.6195	91.4442	70.5978	76.3069	76.1567	-0.264389	0.0216103	Down
ENSMUSG00000071226	Cecr2	106.605	95.6901	108.692	81.6805	84.3537	79.1062	-0.32855	0.0105033	Down
ENSMUSG00000028444	Cntfr	26.1742	28.6256	22.4059	8.71033	17.1798	13.9218	-0.942335	0.000184957	Down
ENSMUSG00000004530	Coro1c	175.13	162.435	167.036	120.301	150.656	121.948	-0.347214	0.0428158	Down
ENSMUSG00000071553	Cpa2	40.7907	45.6062	45.4794	28.8593	31.7741	27.3126	-0.57021	6.30295e-07	Down
ENSMUSG00000068373	D430041D05Rik	6.29126	7.60346	8.67718	3.84678	3.36558	3.79014	-1.021	1.75453e-05	Down
ENSMUSG00000031562	Dctd	98.7523	84.0451	100.349	69.2082	73.7062	66.0103	-0.423942	0.000309848	Down
ENSMUSG00000005481	Ddx39	187.587	161.068	173.938	129.52	143.267	137.168	-0.335861	0.0367079	Down
ENSMUSG00000024868	Dkk1	14.5692	15.2069	14.4873	11.0828	10.6169	10.0726	-0.4641	0.0177602	Down
ENSMUSG00000043753	Dmrta1	7.5842	5.00113	6.96298	1.94881	3.42677	2.04992	-1.38156	5.3045e-06	Down
ENSMUSG00000032198	Dock6	75.1956	86.1531	83.0552	63.9887	61.789	65.9366	-0.335381	0.00160974	Down
ENSMUSG00000040631	Dok4	64.6786	44.0942	46.1013	22.4537	24.2781	23.0063	-1.13706	1.10146e-14	Down
ENSMUSG00000041773	Enc1	47.5708	44.5885	44.2809	32.8417	34.4819	34.5242	-0.407183	0.000174071	Down
ENSMUSG00000022895	Ets2	222.48	221.431	233.707	123.69	127.708	130.605	-0.812036	2.35357e-11	Down
ENSMUSG00000041930	Fam222a	4.84065	5.7135	4.71784	2.6775	2.67717	3.89337	-0.706933	0.0193823	Down
ENSMUSG00000021732	Fgf10	41.7998	34.9643	43.5224	24.0975	31.6059	23.0063	-0.597807	0.000264297	Down
ENSMUSG00000025219	Fgf8	37.0538	48.3248	47.2846	24.6397	25.6396	28.6694	-0.733373	2.266e-08	Down
ENSMUSG00000021974	Fgf9	1.26141	1.94811	1.66869	0.728685	0.71901	0.855362	-1.06587	0.00227342	Down
ENSMUSG00000059049	Frem1	58.7185	62.9648	65.9587	28.8763	29.9843	30.2769	-1.05883	3.42087e-32	Down
ENSMUSG00000047261	Gap43	45.3948	41.3756	44.4326	34.0449	36.5777	36.0432	-0.283862	0.0210386	Down
ENSMUSG00000034486	Gbx2	8.56179	6.48402	7.61529	2.49109	3.68684	3.14124	-1.2659	2.43288e-07	Down
ENSMUSG00000026103	Gls	83.4735	78.4624	87.6517	62.2263	68.0612	73.6349	-0.27634	0.0211811	Down
ENSMUSG00000069117	Gm10260	314.027	316.249	322.846	149.618	160.706	168.388	-0.978743	1.80609e-14	Down
ENSMUSG00000078899	Gm4631	78.696	98.9031	73.4071	61.7349	65.4911	65.2877	-0.368751	0.0102776	Down
ENSMUSG00000022591	Gm9747	9.9178	11.3688	8.98058	6.10062	6.16513	5.55985	-0.750107	0.00104259	Down
ENSMUSG00000057614	Gnai1	30.3999	29.7015	33.5255	24.6906	25.762	23.6847	-0.321969	0.0442018	Down
ENSMUSG00000050627	Gpd1l	33.2223	27.07	31.7203	21.6572	26.8481	21.5463	-0.379227	0.0480908	Down
ENSMUSG00000044317	Gpr4	6.48047	7.96691	6.76578	3.67732	4.09989	2.94952	-0.970592	8.46712e-05	Down
ENSMUSG00000036523	Greb1	57.2836	67.646	71.0255	53.5668	53.9258	52.4573	-0.277966	0.0285445	Down
ENSMUSG00000038193	Hand2	118.84	120.172	126.168	0.186408	2.21822	0.383438	-7.02042	2.71231e-24	Down
ENSMUSG00000004698	Hdac9	27.7982	24.1188	22.8307	16.4378	20.4535	16.8123	-0.463269	0.0159921	Down
ENSMUSG00000042499	Hoxd11	65.2462	98.7868	105.249	17.1834	16.6749	13.6268	-2.48855	3.11966e-54	Down
ENSMUSG00000001823	Hoxd12	9.71283	27.8115	23.6347	0.660901	1.19325	0.899605	-4.45324	2.48802e-32	Down
ENSMUSG00000001819	Hoxd13	45.789	58.3998	66.3531	5.57529	10.2191	7.65401	-2.84725	2.32414e-47	Down
ENSMUSG00000031891	Hsd11b2	58.2454	68.78	69.1747	38.8067	41.0448	37.459	-0.727396	2.78567e-13	Down
ENSMUSG00000005534	Insr	62.5973	66.7011	66.7931	51.4316	48.4032	52.0738	-0.353361	0.000491714	Down
ENSMUSG00000060733	Ipmk	66.1292	60.8567	70.8434	50.8555	57.016	54.7432	-0.267852	0.0247143	Down
ENSMUSG00000030102	Itpr1	50.2355	44.7484	46.7536	34.9938	32.4014	38.3438	-0.407454	0.00108938	Down
ENSMUSG00000027276	Jag1	20.7501	22.7522	22.9672	17.2851	16.2007	15.8094	-0.416664	0.0144641	Down
ENSMUSG00000030031	Kbtbd8	25.575	21.8363	24.818	14.6584	18.7708	15.3228	-0.552808	0.00297167	Down
ENSMUSG00000021294	Kif26a	56.7633	58.2544	56.6899	38.8406	40.1269	36.5004	-0.558205	1.73141e-09	Down
ENSMUSG00000041782	Lad1	14.9792	13.6368	13.4709	9.9474	9.91316	9.68919	-0.495704	0.0121792	Down
ENSMUSG00000030946	Lhpp	21.0812	18.1872	18.4921	12.5232	15.3899	13.6563	-0.460194	0.0183103	Down
ENSMUSG00000032698	Lmo2	24.0613	26.7647	27.1845	20.8946	20.0099	20.1305	-0.33924	0.0482485	Down
ENSMUSG00000033207	Mamdc2	2.45974	3.27109	3.44357	0.779524	1.07087	1.04708	-1.64306	4.28686e-09	Down
ENSMUSG00000051065	Mb21d2	34.9409	33.0598	33.4041	23.4535	26.9399	25.3659	-0.406042	0.00277668	Down
ENSMUSG00000032776	Mctp2	4.02073	3.44554	4.2324	1.59294	2.58538	2.04992	-0.89252	0.00286765	Down
ENSMUSG00000036144	Meox2	12.6298	26.7793	21.1013	13.8281	11.4277	10.633	-0.738774	0.0175169	Down
ENSMUSG00000069769	Msi2	119.581	118.413	130.067	77.1729	99.3305	81.4659	-0.498617	0.000914703	Down
ENSMUSG00000052105	Mtcl1	33.9161	37.9591	39.8362	31.7402	27.9802	28.0647	-0.332894	0.0214575	Down
ENSMUSG00000055430	Nap1l5	2.8697	2.13711	3.07949	1.3218	1.48391	1.2388	-0.98311	0.00110362	Down
ENSMUSG00000005397	Nid1	166.143	144.378	168.371	110.167	127.127	121.343	-0.40258	0.00921325	Down
ENSMUSG00000026999	Nup35	39.7816	35.5894	27.594	19.7931	22.9012	21.4725	-0.6687	0.000162317	Down
ENSMUSG00000048387	Osr1	11.195	16.748	14.8362	6.30398	8.07739	7.16734	-0.97459	1.33675e-05	Down
ENSMUSG00000038168	P3h2	15.263	13.0407	14.6238	9.45596	10.7393	11.1639	-0.437646	0.0419534	Down
ENSMUSG00000036779	Papd5	69.2985	59.6064	66.0497	49.8556	50.3001	53.7403	-0.326132	0.00432938	Down
ENSMUSG00000004347	Pde1c	26.9941	23.1593	0.712985	1.1015	1.11676	1.44527	-3.78274	7.12865e-05	Down
ENSMUSG00000029765	Plxna4	22.4057	15.2941	13.9411	9.16788	12.8657	9.98414	-0.676597	0.0122234	Down
ENSMUSG00000048349	Pou4f1	1.87634	1.94811	3.04915	0.389762	0.489539	0.3097	-2.51181	3.48063e-14	Down
ENSMUSG00000036030	Prtg	126.74	74.5226	95.2518	56.1088	85.6693	63.9162	-0.514671	0.0451807	Down
ENSMUSG00000021466	Ptch1	107.409	120.856	119.144	30.232	39.0866	32.2383	-1.76006	5.77063e-66	Down
ENSMUSG00000089809	Rasgef1b	10.8639	14.0584	15.3519	8.54087	7.1901	7.03461	-0.808032	0.000335196	Down
ENSMUSG00000017144	Rnd3	85.8071	97.8127	92.6881	59.4302	59.8461	56.9111	-0.634679	5.07018e-13	Down
ENSMUSG00000028081	Rps3a1	1377.41	1001.59	1367.54	834.006	586.361	1019.75	-0.601906	0.0277102	Down
ENSMUSG00000019235	Rps6kl1	1.78174	1.13398	1.47148	0.525331	1.11676	0.486671	-1.02598	0.023304	Down
ENSMUSG00000019880	Rspo3	8.92445	15.5849	16.8538	7.7444	6.60878	6.48895	-0.973172	0.000576571	Down
ENSMUSG00000045287	Rtn4rl1	1.48215	2.04988	1.50182	0.57617	0.826097	0.752129	-1.20582	0.00035029	Down
ENSMUSG00000072872	Rybp	115.088	116.596	118.583	92.2211	87.6275	92.8363	-0.346275	0.0131709	Down
ENSMUSG00000024565	Sall3	46.2778	51.6686	58.2069	23.623	23.3296	18.9654	-1.22975	1.68285e-23	Down
ENSMUSG00000022231	Sema5a	140.915	131.105	138.956	108.049	113.848	106.021	-0.311245	0.0391024	Down
ENSMUSG00000016262	Sertad4	106.857	123.429	128.535	101.016	81.447	85.9344	-0.403428	0.0157432	Down
ENSMUSG00000050931	Sgms2	1.43485	1.77366	1.68386	0.864255	0.826097	0.693138	-1.02453	0.00179918	Down
ENSMUSG00000027833	Shox2	129.42	167.596	198.073	124.097	98.5197	99.9004	-0.602166	0.00245074	Down
ENSMUSG00000029416	Slc15a4	27.2779	28.1023	30.9011	20.6235	20.4382	22.5344	-0.424701	0.00770326	Down
ENSMUSG00000019838	Slc16a10	17.234	16.2246	17.9005	11.7776	13.4011	12.4765	-0.432873	0.0205554	Down
ENSMUSG00000028982	Slc25a33	17.2024	16.8643	19.8422	11.8623	14.3496	13.6858	-0.418945	0.0365208	Down
ENSMUSG00000079055	Slc8a3	2.98007	4.04161	3.61044	1.33875	1.52981	1.48951	-1.27053	1.00239e-06	Down
ENSMUSG00000036097	Slf2	154.238	143.477	145.009	105.914	120.977	121.948	-0.329432	0.0330984	Down
ENSMUSG00000056427	Slit3	34.9094	45.4899	49.1505	32.6892	29.8007	32.9462	-0.425281	0.00943053	Down
ENSMUSG00000021136	Smoc1	37.921	53.5731	46.9053	22.9282	29.4641	24.7023	-0.829984	2.04359e-08	Down
ENSMUSG00000042821	Snai1	83.5208	73.0252	76.0771	57.0239	51.2639	56.2327	-0.484826	2.37775e-06	Down
ENSMUSG00000033419	Snap91	10.0439	7.8506	7.41808	5.42277	5.92036	5.51561	-0.571989	0.0307237	Down
ENSMUSG00000030512	Snrpa1	150.233	135.016	146.39	104.473	122.92	115.754	-0.316631	0.0466388	Down
ENSMUSG00000102252	Snrpn	37.1169	41.1721	46.5868	26.7919	31.1622	29.7459	-0.494697	0.000130175	Down
ENSMUSG00000038560	Sp6	43.1086	33.0307	30.9921	27.8426	26.481	25.6756	-0.407319	0.0247896	Down
ENSMUSG00000026771	Spopl	37.7633	36.0982	41.5048	25.7582	24.4463	24.2598	-0.61662	1.67412e-07	Down
ENSMUSG00000024427	Spry4	57.8512	56.5389	60.2852	39.8913	38.4747	43.5202	-0.503832	5.04104e-07	Down
ENSMUSG00000027030	Stk39	105.548	95.3122	111.211	70.6825	81.8907	74.2838	-0.445483	0.000379593	Down
ENSMUSG00000030554	Synm	6.21242	7.44354	7.41808	1.84713	1.91226	4.85197	-1.27154	0.00232094	Down
ENSMUSG00000039976	Tbc1d16	242.426	226.199	232.388	184.256	183.546	181.882	-0.33624	0.0345054	Down
ENSMUSG00000048078	Tenm4	94.7947	108.411	86.8628	74.5123	65.8736	71.1278	-0.44116	0.00164727	Down
ENSMUSG00000028640	Tfap2c	49.0529	36.8397	45.2518	25.9785	30.5503	33.4476	-0.52832	0.000927304	Down
ENSMUSG00000038540	Tmc3	1.13527	1.54104	1.60801	0.762578	0.856693	0.737381	-0.847123	0.0188871	Down
ENSMUSG00000074634	Tmem267	23.6671	12.5174	17.2633	6.27008	8.58223	7.07886	-1.27094	5.652e-07	Down
ENSMUSG00000079259	Trim71	158.779	120.783	141.732	101.033	108.035	93.1017	-0.465284	0.00489747	Down
ENSMUSG00000004127	Trmt10a	31.7874	28.3349	31.0073	20.793	23.5285	25.3954	-0.371204	0.0314711	Down
ENSMUSG00000026885	Ttll11	4.88795	4.66675	4.9909	3.0842	1.97345	2.02042	-1.0261	0.000264355	Down
ENSMUSG00000059921	Unc5c	49.8413	45.6498	34.5115	19.8779	22.3046	21.1186	-1.02466	4.09821e-12	Down
ENSMUSG00000041264	Uspl1	101.922	91.7212	95.6159	77.7151	82.9615	76.9531	-0.269279	0.0437237	Down
ENSMUSG00000079679	Vwde	5.09293	3.57639	6.32585	3.06726	2.60068	2.35962	-0.885946	0.00571926	Down
ENSMUSG00000024037	Wdr4	71.1591	64.6657	67.6122	54.143	55.119	55.1708	-0.292364	0.00487686	Down
ENSMUSG00000047412	Zbtb44	36.975	41.1284	42.6881	32.5028	32.1413	33.4623	-0.285074	0.0337808	Down
ENSMUSG00000096718	Zfp781	10.7693	11.0781	9.66323	7.98165	6.45579	6.88714	-0.549147	0.0235148	Down
ENSMUSG00000042073	Abhd14b	1.35601	1.68643	1.65352	2.44025	2.24882	2.89053	0.705217	0.0271103	Up
ENSMUSG00000044337	Ackr3	18.8896	22.7522	16.7476	27.1647	26.4504	28.4187	0.504557	0.00602851	Up
ENSMUSG00000046169	Adamts6	4.52529	6.49856	5.27913	8.42225	7.81732	7.59502	0.561485	0.0426851	Up
ENSMUSG00000030022	Adamts9	24.629	24.8021	19.0989	33.0111	36.9143	38.0489	0.669768	8.30917e-06	Up
ENSMUSG00000029007	Agtrap	16.0987	17.5476	15.0182	21.2336	22.6871	24.0681	0.496836	0.00368418	Up
ENSMUSG00000029762	Akr1b8	3.24812	5.13197	3.06432	5.79559	6.4405	6.12026	0.694174	0.0285461	Up
ENSMUSG00000014603	Alx3	48.1069	37.0578	28.5649	66.1579	76.7658	71.8062	0.929984	2.95541e-08	Up
ENSMUSG00000036820	Amdhd2	13.6074	14.5236	13.7288	21.081	19.658	19.5996	0.541878	0.00102642	Up
ENSMUSG00000019947	Arid5b	37.7791	43.3237	43.7652	63.6837	52.7172	55.5543	0.47665	8.89892e-05	Up
ENSMUSG00000074794	Arrdc3	50.7085	54.5908	53.838	112.556	109.626	66.32	0.872019	7.40311e-07	Up
ENSMUSG00000042607	Asb4	568.658	623.164	703.565	1036.39	910.451	932.345	0.618729	0.000213282	Up
ENSMUSG00000054843	Atrnl1	56.7633	57.2513	60.5582	72.2246	66.8833	70.1987	0.276767	0.00788606	Up
ENSMUSG00000036568	Bicral	12.0622	13.535	13.304	18.9119	16.4454	17.4759	0.456312	0.0156647	Up
ENSMUSG00000040093	Bmf	30.8571	44.5449	32.5698	66.412	47.4853	61.7335	0.717023	6.82502e-05	Up
ENSMUSG00000028351	Brinp1	2.68049	3.32924	2.26032	4.74493	4.37525	4.0556	0.684152	0.0216473	Up
ENSMUSG00000020866	Cacna1g	62.9442	84.6848	78.6408	139.314	87.2603	98.6468	0.539313	0.0139812	Up
ENSMUSG00000024112	Cacna1h	11.7784	20.8623	13.4254	25.2667	20.53	24.1124	0.616188	0.0216473	Up
ENSMUSG00000040118	Cacna2d1	16.2406	18.6525	18.3404	23.2332	22.0293	22.9031	0.371462	0.0442018	Up
ENSMUSG00000034795	Ccdc122	0.804146	0.581526	0.424757	1.28791	1.6063	1.78446	1.38531	7.85668e-05	Up
ENSMUSG00000029385	Ccng2	34.7202	53.1224	40.8525	63.2601	53.4056	65.8481	0.519125	0.00373713	Up
ENSMUSG00000002944	Cd36	0.946055	1.22121	0.561286	1.5421	1.77458	1.56325	0.848927	0.0401314	Up
ENSMUSG00000027215	Cd82	2.66472	3.47462	2.95813	5.20247	4.54353	5.32389	0.741948	0.00542795	Up
ENSMUSG00000023505	Cdca3	77.5292	85.8769	80.4612	94.2207	101.564	97.6882	0.281543	0.0311154	Up
ENSMUSG00000022321	Cdh10	0.97759	1.16305	0.895024	2.59276	1.91226	1.76971	1.05709	0.00112704	Up
ENSMUSG00000038481	Cdk19	26.3949	33.1761	29.2779	40.1285	37.5874	39.1402	0.409804	0.00236814	Up
ENSMUSG00000003031	Cdkn1b	33.1592	39.5147	36.9084	45.9411	46.9039	45.8651	0.354517	0.0036415	Up
ENSMUSG00000038119	Cdon	147.695	177.947	175.41	266.97	231.322	239.737	0.573997	0.000225024	Up
ENSMUSG00000008206	Cers4	4.90372	6.38225	5.71905	12.7096	12.7739	10.7068	1.10297	7.9621e-08	Up
ENSMUSG00000058152	Chsy3	1.40331	0.886828	1.30461	1.93186	2.4171	1.87295	0.807022	0.0228201	Up
ENSMUSG00000045193	Cirbp	27.8928	32.6236	31.5534	43.8736	37.771	38.801	0.402255	0.00228696	Up
ENSMUSG00000039419	Cntnap2	1.78174	2.23888	1.82039	3.5587	3.12081	3.65741	0.83671	0.00274116	Up
ENSMUSG00000020173	Cobl	0.867217	1.13398	1.00121	1.25402	2.29471	1.99093	0.897504	0.0181021	Up
ENSMUSG00000032332	Col12a1	17.8331	26.4449	17.7488	38.8915	24.018	30.2179	0.601242	0.0256032	Up
ENSMUSG00000001506	Col1a1	103.798	111.159	79.6268	183.544	128.626	138.657	0.62839	0.00245074	Up
ENSMUSG00000029661	Col1a2	218.649	340.455	282.099	676.118	496.01	576.647	1.07155	6.30526e-08	Up
ENSMUSG00000026837	Col5a1	85.3972	92.1138	78.2312	110.218	105.251	99.3547	0.314009	0.0359509	Up
ENSMUSG00000037852	Cpe	45.3002	52.2211	46.6171	57.2103	57.9339	58.4448	0.282648	0.0170132	Up
ENSMUSG00000027230	Creb3l1	1.60829	1.33751	1.12257	3.01642	2.78425	3.1265	1.14801	3.14963e-05	Up
ENSMUSG00000007888	Crlf1	28.5235	39.7909	37.3635	65.5478	42.8958	53.1209	0.628316	0.00105839	Up
ENSMUSG00000040860	Crocc	52.2222	66.8755	55.355	80.274	63.2117	74.8589	0.338805	0.0338892	Up
ENSMUSG00000044647	Csrnp3	14.8531	16.6607	16.1104	23.284	19.3062	19.924	0.407079	0.0343303	Up
ENSMUSG00000026421	Csrp1	43.6289	44.4141	35.5582	54.2447	53.4362	62.7954	0.47834	0.00041101	Up
ENSMUSG00000042589	Cux2	12.1253	11.4125	8.32828	17.2173	15.191	16.5173	0.632445	0.00479536	Up
ENSMUSG00000027014	Cwc22	66.0031	61.0021	65.1396	204.778	190.798	231.67	1.72211	2.02206e-45	Up
ENSMUSG00000061353	Cxcl12	44.1334	50.4183	45.4642	53.6516	82.0437	58.1499	0.482368	0.00564917	Up
ENSMUSG00000026170	Cyp27a1	7.5369	8.30129	8.32828	12.3199	10.112	11.9308	0.522844	0.0252624	Up
ENSMUSG00000096039	D830030K20Rik	0.0630703	0.116305	0.0455097	3.49091	2.08054	3.21498	5.25606	2.32917e-39	Up
ENSMUSG00000022150	Dab2	29.6746	35.5313	23.9078	42.6705	42.1156	44.7738	0.55369	0.000703468	Up
ENSMUSG00000039168	Dap	10.2016	19.7719	18.2342	31.2318	29.51	32.2383	0.963033	5.54661e-05	Up
ENSMUSG00000060534	Dcc	0.756844	1.01767	0.364078	1.64378	1.68279	1.37153	1.14308	0.00705924	Up
ENSMUSG00000102692	Dchs2	0.851449	1.45382	0.925364	1.89797	1.6369	1.87295	0.753604	0.0493061	Up
ENSMUSG00000027797	Dclk1	21.6173	28.7419	30.5218	37.146	33.87	35.8072	0.416683	0.0186525	Up
ENSMUSG00000006019	Dhx34	20.5452	21.2693	21.5109	29.7405	27.3683	25.1004	0.39087	0.0184277	Up
ENSMUSG00000030768	Disp1	56.6687	55.8265	60.7099	76.9187	72.513	74.9327	0.388367	5.01553e-05	Up
ENSMUSG00000022102	Dok2	0.867217	1.23574	0.667476	1.89797	1.86637	1.75497	1.00373	0.00440839	Up
ENSMUSG00000021221	Dpf3	1.32448	1.13398	0.379248	1.37264	2.75366	2.15315	1.15653	0.0311154	Up
ENSMUSG00000061576	Dpp6	1.05643	1.2939	0.804005	1.60989	1.71339	2.12366	0.801491	0.0289404	Up
ENSMUSG00000010476	Ebf3	27.3094	31.9839	27.5789	37.6036	39.7138	33.5803	0.365988	0.0142747	Up
ENSMUSG00000027524	Edn3	8.08877	11.0345	8.31311	14.4212	11.8407	12.4617	0.511032	0.0441345	Up
ENSMUSG00000048915	Efna5	41.453	33.3796	35.5127	48.3305	45.4506	45.6291	0.35195	0.00922317	Up
ENSMUSG00000028017	Egf	0.930287	0.828675	0.910194	1.27096	1.65219	1.41577	0.716081	0.0480908	Up
ENSMUSG00000024044	Epb41l3	56.7475	58.0945	45.4794	65.0225	63.6095	67.5146	0.305068	0.0304661	Up
ENSMUSG00000029245	Epha5	2.57011	4.44868	4.6875	8.16805	6.3793	6.41521	0.855034	0.0084016	Up
ENSMUSG00000028664	Ephb2	74.2022	83.3327	73.0886	98.22	87.9334	96.5527	0.30851	0.0276145	Up
ENSMUSG00000038776	Ephx1	0.788379	0.843213	0.712985	1.81324	1.34623	2.34487	1.24538	0.000305394	Up
ENSMUSG00000039109	F13a1	0.788379	0.886828	0.455097	2.16911	1.71339	1.29779	1.28952	0.000789935	Up
ENSMUSG00000037709	Fam13a	2.19169	2.2098	3.36772	4.37211	4.14578	4.20307	0.726805	0.0188227	Up
ENSMUSG00000021792	Fam213a	8.64063	11.4415	9.49636	15.3871	17.1033	19.1867	0.819421	2.41724e-05	Up
ENSMUSG00000020607	Fam84a	1.30871	1.68643	1.04672	1.71156	3.31969	2.34487	0.879531	0.0273242	Up
ENSMUSG00000003420	Fcgrt	1.76597	1.96265	1.30461	3.49091	3.96221	3.98186	1.19664	8.30917e-06	Up
ENSMUSG00000074971	Fibin	15.5311	23.3919	19.0686	32.6722	24.7523	29.7902	0.60381	0.00532498	Up
ENSMUSG00000035455	Fignl1	74.8329	70.5973	72.8155	107.947	96.5463	77.0711	0.381779	0.0144795	Up
ENSMUSG00000041559	Fmod	2.42821	1.87542	1.62318	3.32145	4.08459	4.23257	0.988556	0.000576571	Up
ENSMUSG00000030067	Foxp1	34.4995	39.8055	23.9229	51.4994	48.2196	49.847	0.620019	0.000914703	Up
ENSMUSG00000034687	Fras1	47.3973	51.7558	42.9005	68.0389	56.7865	67.1902	0.449512	0.000440443	Up
ENSMUSG00000037016	Frem2	42.9666	46.5366	45.6159	70.8181	54.5224	64.2111	0.503617	5.31839e-05	Up
ENSMUSG00000019779	Frk	3.42156	4.28876	4.39927	7.10045	6.60878	5.13217	0.650957	0.0207748	Up
ENSMUSG00000026828	Galnt5	7.47383	9.21719	10.8768	14.7262	11.7336	12.6387	0.519554	0.0438594	Up
ENSMUSG00000052957	Gas1	323.298	337.154	318.902	526.365	439.3	469.918	0.566756	0.000305394	Up
ENSMUSG00000051279	Gdf6	8.29374	7.67615	7.63046	12.6418	11.3512	11.1345	0.58812	0.00649977	Up
ENSMUSG00000029638	Glcci1	35.7293	42.8439	39.6086	57.0917	41.7638	49.0211	0.338609	0.0458044	Up
ENSMUSG00000046167	Gldn	0.961822	1.03221	1.07706	2.16911	1.591	1.46001	0.775845	0.0299288	Up
ENSMUSG00000034762	Glis1	2.80663	3.0094	2.13896	6.79541	4.28347	5.8843	1.10617	0.000130771	Up
ENSMUSG00000052942	Glis3	4.77758	6.80386	6.20449	11.6759	8.18448	9.67444	0.74638	0.00712023	Up
ENSMUSG00000058064	Gm10036	1.6556	2.09349	1.7142	9.26956	2.55478	9.05504	1.95063	2.05955e-05	Up
ENSMUSG00000079247	Gm13691	0.0315352	0.0145382	0.0151699	7.60883	7.32779	8.37665	8.47158	7.8971e-107	Up
ENSMUSG00000039579	Grin3a	1.26141	1.22121	1.1074	1.93186	1.80517	2.03517	0.699276	0.0327602	Up
ENSMUSG00000034813	Grip1	16.3352	15.3087	16.4745	18.878	20.4841	23.198	0.393972	0.0400198	Up
ENSMUSG00000020962	Gtf2a1	51.3392	45.8388	52.0783	69.4793	60.0144	55.0234	0.3207	0.0198616	Up
ENSMUSG00000034586	Hid1	2.01825	1.93357	2.03277	2.79612	3.56446	3.31821	0.708572	0.0143858	Up
ENSMUSG00000075394	Hoxc4	25.9061	24.2206	19.4478	30.5031	34.6961	31.5894	0.48983	0.00522244	Up
ENSMUSG00000022485	Hoxc5	36.4073	38.4825	24.818	43.2805	49.9942	46.0273	0.495455	0.00922392	Up
ENSMUSG00000001661	Hoxc6	26.726	24.4968	24.2718	35.6547	35.4304	33.2411	0.480978	0.000158475	Up
ENSMUSG00000001657	Hoxc8	13.9543	9.71149	9.45085	17.8613	16.9962	19.4374	0.727892	0.000925937	Up
ENSMUSG00000047759	Hs3st3a1	11.5103	9.6388	9.32949	15.7769	17.348	15.5292	0.68884	0.000213838	Up
ENSMUSG00000020644	Id2	93.549	93.4803	90.716	119.809	131.487	133.23	0.483788	0.000182418	Up
ENSMUSG00000073889	Il11ra1	39.0247	47.2635	43.75	89.3572	45.0223	57.0733	0.574254	0.0261129	Up
ENSMUSG00000022514	Il1rap	13.229	9.97318	10.1638	13.1841	19.1991	15.9717	0.54898	0.0277102	Up
ENSMUSG00000045294	Insig1	56.8263	70.7281	66.247	86.6288	97.4488	75.2866	0.434331	0.00132897	Up
ENSMUSG00000031734	Irx3	108.181	100.764	104.354	182.392	145.439	157.446	0.64642	3.24626e-06	Up
ENSMUSG00000031737	Irx5	30.2107	29.6142	28.1857	50.2115	38.5665	43.9184	0.607277	3.79384e-06	Up
ENSMUSG00000042258	Isl1	0.425725	0.348916	0.455097	1.03372	1.31564	1.38628	1.61788	1.07668e-06	Up
ENSMUSG00000059022	Kcp	25.7642	28.4366	24.3022	37.8577	31.56	37.7392	0.463687	0.0021016	Up
ENSMUSG00000037653	Kctd8	0.362654	0.886828	0.773665	3.15199	1.85107	1.28304	1.64272	0.000370035	Up
ENSMUSG00000026058	Khdrbs2	0.283816	0.610603	0.409587	1.33875	1.34623	1.16506	1.56438	8.55745e-06	Up
ENSMUSG00000003032	Klf4	2.42821	2.42787	2.10862	4.08403	3.91631	3.86388	0.782004	0.00273328	Up
ENSMUSG00000044350	Lacc1	2.88547	2.83494	2.38167	4.50768	5.69089	5.2354	0.943629	0.000162317	Up
ENSMUSG00000019899	Lama2	4.11534	6.16418	5.84041	13.5739	9.30124	10.3676	1.05887	5.52171e-05	Up
ENSMUSG00000035202	Lars2	553.584	314.271	227.306	5135.28	373.595	289.938	2.42173	0.0234883	Up
ENSMUSG00000033880	Lgals3bp	1.34024	1.26482	1.33495	2.69444	1.98875	2.25639	0.829756	0.00757449	Up
ENSMUSG00000048332	Lhfp	41.0272	49.7205	44.0837	64.3277	50.0707	58.8872	0.377069	0.010808	Up
ENSMUSG00000002279	Lmf1	12.9294	13.4478	12.3483	16.4886	17.807	18.0953	0.450515	0.0133009	Up
ENSMUSG00000040488	Ltbp4	11.6838	15.7594	11.3774	22.0639	16.9656	16.9745	0.542593	0.0244654	Up
ENSMUSG00000024481	Lvrn	0.567633	0.959518	0.834345	1.60989	1.14736	1.46001	0.846204	0.0303349	Up
ENSMUSG00000036278	Macrod1	1.41908	1.86088	1.31978	2.76223	2.27942	2.30063	0.685872	0.0417963	Up
ENSMUSG00000040003	Magi2	1.30871	1.93357	1.07706	3.3384	2.61597	2.72831	1.01772	0.00223594	Up
ENSMUSG00000020160	Meis1	81.881	81.7917	75.6978	112.048	114.843	102.378	0.474092	8.89892e-05	Up
ENSMUSG00000042436	Mfap4	58.2454	83.1873	65.9436	107.693	90.0446	95.8448	0.516353	0.00217293	Up
ENSMUSG00000026712	Mrc1	1.05643	1.5992	0.758495	3.86373	2.84544	2.1974	1.39189	0.000201211	Up
ENSMUSG00000021469	Msx2	58.9077	52.3955	46.4806	79.6809	54.8437	70.7001	0.394341	0.0294399	Up
ENSMUSG00000078680	Mup10	1.92364	1.26482	1.50182	4.2196	8.91879	6.5037	2.07936	3.24046e-11	Up
ENSMUSG00000037235	Mxd4	36.3443	46.5366	33.9502	77.5287	59.0965	61.6008	0.777083	2.86314e-07	Up
ENSMUSG00000020061	Mybpc1	2.14439	4.92844	2.63956	7.32075	4.14578	6.37097	0.890891	0.0418017	Up
ENSMUSG00000048612	Myof	1.41908	1.7155	1.18325	3.05031	2.76895	3.03801	1.04864	0.000197049	Up
ENSMUSG00000032109	Nlrx1	2.11286	1.84635	2.48786	4.67714	2.95253	3.34771	0.782281	0.0175234	Up
ENSMUSG00000041923	Nol4	0.45726	0.668755	0.576456	1.52516	1.34623	1.10607	1.23032	0.000353944	Up
ENSMUSG00000021010	Npas3	0.961822	1.43928	0.910194	2.44025	2.08054	2.4776	1.09039	0.000653315	Up
ENSMUSG00000063160	Numbl	14.1751	16.8497	15.1092	23.0298	20.6983	21.62	0.516743	0.00285657	Up
ENSMUSG00000090919	Pabpc4l	16.9974	20.1644	20.0243	27.7748	25.8844	23.0653	0.438352	0.0149439	Up
ENSMUSG00000037366	Pafah2	6.4174	7.76338	7.37257	10.2016	10.2497	12.9337	0.646565	0.00708769	Up
ENSMUSG00000052062	Pard3b	4.00496	4.44868	3.89866	5.40583	6.34871	6.26774	0.559271	0.0311823	Up
ENSMUSG00000052534	Pbx1	321.406	321.003	293.249	416.639	416.552	411.237	0.425759	0.00980141	Up
ENSMUSG00000049100	Pcdh10	9.88627	20.8041	17.7943	33.9432	20.8972	24.9235	0.734304	0.0287999	Up
ENSMUSG00000024975	Pdcd4	47.4919	57.9636	45.0243	66.1748	58.5611	64.1374	0.342259	0.0176449	Up
ENSMUSG00000028273	Pdlim5	38.6148	37.2031	43.659	54.5158	48.8468	43.9774	0.317241	0.0265116	Up
ENSMUSG00000092035	Peg10	1437.51	1255.99	1273.51	1914.44	1759.57	1659.52	0.441497	0.0160464	Up
ENSMUSG00000003469	Phyhip	1.08796	1.23574	1.03155	3.40618	2.87604	3.05276	1.48773	5.43314e-09	Up
ENSMUSG00000045658	Pid1	0.709541	1.22121	1.00121	1.84713	2.09584	1.94669	1.01683	0.00225008	Up
ENSMUSG00000034614	Pik3ip1	4.05227	4.25968	4.05036	6.33787	5.78268	6.5037	0.605783	0.0134635	Up
ENSMUSG00000040430	Pitpnc1	62.2819	69.4342	70.7069	91.2043	73.8133	79.4012	0.287183	0.0327602	Up
ENSMUSG00000021506	Pitx1	1.13527	1.1049	0.637136	3.27061	2.29471	2.02042	1.40856	5.52171e-05	Up
ENSMUSG00000038725	Pkhd1l1	2.74356	2.0208	2.24515	3.38923	2.95253	5.35339	0.755694	0.0428959	Up
ENSMUSG00000032374	Plod2	45.7417	53.3114	50.5613	57.9729	55.8533	66.6003	0.285369	0.0381264	Up
ENSMUSG00000034613	Ppm1h	4.52529	5.7135	5.59769	10.2185	6.82295	8.34715	0.695743	0.0131709	Up
ENSMUSG00000062729	Ppox	13.2132	14.2765	12.5	22.1995	18.2047	22.0329	0.657565	0.000202258	Up
ENSMUSG00000039476	Prrx2	137.099	135.961	145.328	229.892	179.477	197.102	0.551063	0.000376752	Up
ENSMUSG00000024347	Psd2	7.89956	8.05414	6.81129	12.0996	10.2191	13.1991	0.656577	0.00489747	Up
ENSMUSG00000017969	Ptgis	26.0796	19.1904	25.9557	30.5539	34.0383	31.7516	0.450765	0.0150011	Up
ENSMUSG00000053141	Ptprt	1.51369	2.38426	2.6699	6.06673	3.79393	4.57176	1.14996	0.000425537	Up
ENSMUSG00000038807	Rap1gap2	3.29542	2.3988	2.48786	3.60953	4.16108	4.80772	0.636326	0.044547	Up
ENSMUSG00000028476	Reck	50.9135	50.9417	49.0443	59.0574	61.3759	61.0551	0.280816	0.00764449	Up
ENSMUSG00000005774	Rfx5	15.8149	18.9141	18.0825	26.2157	23.865	21.7822	0.458667	0.0125782	Up
ENSMUSG00000040649	Rimklb	46.3882	53.6603	52.7457	63.1245	55.7615	71.0835	0.329724	0.0204461	Up
ENSMUSG00000037386	Rims2	0.946055	0.78506	0.955704	2.49109	2.31001	2.92003	1.53818	2.266e-08	Up
ENSMUSG00000035305	Ror1	40.2862	42.0734	33.3131	49.5337	45.0988	49.6995	0.333625	0.0217445	Up
ENSMUSG00000032238	Rora	1.92364	2.7041	2.1693	4.33822	2.84544	3.90812	0.719913	0.0312471	Up
ENSMUSG00000062006	Rpl34	196.685	193.692	196.617	260.802	276.666	279.895	0.492235	0.000699555	Up
ENSMUSG00000039153	Runx2	5.17176	10.9182	5.3398	19.9795	13.8295	14.5117	1.18646	0.000378044	Up
ENSMUSG00000058656	Samd12	1.05643	1.17759	0.895024	2.35552	1.78988	1.519	0.865775	0.0150883	Up
ENSMUSG00000037936	Scarb1	23.4464	25.0638	24.6207	31.4013	34.283	28.3892	0.377297	0.0181569	Up
ENSMUSG00000022261	Sdc2	29.8638	31.8386	36.3016	45.6699	39.2702	48.0477	0.456166	0.00100095	Up
ENSMUSG00000039683	Sdk1	7.94686	9.10089	9.10194	13.1163	10.9228	12.0783	0.480692	0.0385881	Up
ENSMUSG00000045349	Sh2d5	1.86057	1.9045	1.89624	5.55834	2.04994	4.17358	1.07265	0.0102776	Up
ENSMUSG00000024134	Six2	2.16016	3.25655	1.80522	4.50768	4.49764	4.45378	0.909934	0.003861	Up
ENSMUSG00000059336	Slc14a1	0.299584	0.566988	0.364078	1.05066	1.42272	1.28304	1.61513	4.10394e-06	Up
ENSMUSG00000036298	Slc2a13	1.51369	1.64281	1.2591	3.44007	2.49359	2.74306	0.986416	0.000909317	Up
ENSMUSG00000026791	Slc2a8	7.07964	7.53077	8.79854	12.5232	9.88257	13.3466	0.626979	0.0112112	Up
ENSMUSG00000010064	Slc38a3	2.55435	2.61687	2.03277	5.79559	4.97188	2.96427	0.942037	0.00689808	Up
ENSMUSG00000027894	Slc6a17	22.8157	23.421	20.6766	36.0276	31.2999	35.527	0.634882	2.53146e-06	Up
ENSMUSG00000054404	Slfn5	0.772611	0.625141	0.470267	1.23707	1.26974	1.37153	1.06822	0.00282342	Up
ENSMUSG00000025020	Slit1	1.30871	2.47149	1.7142	4.54157	3.2432	3.61317	1.06432	0.00145637	Up
ENSMUSG00000024534	Sncaip	12.8033	14.9452	12.5303	21.7589	17.8223	22.0919	0.629408	0.000801287	Up
ENSMUSG00000047793	Sned1	8.73524	13.8839	11.3774	31.8419	24.89	28.7726	1.34537	2.76548e-12	Up
ENSMUSG00000041540	Sox5	20.1037	25.2528	26.5322	39.4337	31.1163	38.8452	0.621484	0.000192819	Up
ENSMUSG00000018593	Sparc	82.4802	79.3929	70.8434	88.3404	103.17	101.685	0.347315	0.0144627	Up
ENSMUSG00000003992	Ssbp2	40.1442	47.3799	42.5667	55.3123	50.8815	50.5696	0.283476	0.0283233	Up
ENSMUSG00000030255	Sspn	2.31783	2.44241	2.27549	5.49056	4.06929	4.04085	0.963795	0.000293475	Up
ENSMUSG00000013846	St3gal1	33.3169	29.5706	27.4879	37.4849	49.1222	36.1907	0.455469	0.00547922	Up
ENSMUSG00000030283	St8sia1	3.42156	4.49229	2.63956	5.47361	5.73678	5.86955	0.707376	0.0208362	Up
ENSMUSG00000027500	Stmn2	1.48215	1.99173	1.42597	2.8978	2.81485	2.66932	0.786102	0.010017	Up
ENSMUSG00000016918	Sulf1	19.8671	22.6504	13.7591	25.3854	29.9537	34.4062	0.686815	0.0034508	Up
ENSMUSG00000038486	Sv2a	5.40828	5.7135	4.82403	9.64237	10.0814	9.55646	0.890467	2.41724e-05	Up
ENSMUSG00000051111	Sv2c	0.961822	1.06129	1.1074	2.88085	1.52981	1.79921	0.999327	0.00726294	Up
ENSMUSG00000096054	Syne1	11.7153	15.6721	13.7591	27.0291	15.9406	23.6552	0.711135	0.00501489	Up
ENSMUSG00000043079	Synpo	55.2969	93.8729	75.1213	157.633	105.358	118.792	0.78313	0.000801287	Up
ENSMUSG00000028172	Tacr3	0.678006	0.843213	0.318568	1.27096	1.31564	1.29779	1.0871	0.00959583	Up
ENSMUSG00000032419	Tbx18	33.8214	41.4628	45.4642	71.4959	54.8743	54.8906	0.601558	0.00010387	Up
ENSMUSG00000038347	Tcte2	0.268049	0.479759	0.151699	1.35569	0.994376	2.21214	2.3463	2.00945e-07	Up
ENSMUSG00000049336	Tenm2	1.29294	1.49743	1.07706	2.66055	2.47829	2.83154	1.05585	0.000225186	Up
ENSMUSG00000030782	Tgfb1i1	8.30951	8.06868	7.25121	9.99824	14.3037	11.2082	0.601071	0.0160208	Up
ENSMUSG00000035493	Tgfbi	26.7576	31.8386	23.6954	38.4339	33.6558	42.8418	0.496622	0.00417965	Up
ENSMUSG00000017466	Timp2	62.6919	75.7729	64.7451	93.3904	84.5831	86.3031	0.393594	0.00115784	Up
ENSMUSG00000034310	Tmem132d	1.24564	3.69269	2.07828	5.86338	4.06929	4.04085	1.00609	0.0291695	Up
ENSMUSG00000070737	Tmem35b	1.18257	1.62827	1.06189	2.08438	2.50889	2.66932	0.919682	0.00486287	Up
ENSMUSG00000035964	Tmem59l	9.60245	8.91189	9.29915	16.2005	13.294	14.202	0.666478	0.000478922	Up
ENSMUSG00000036019	Tmtc2	24.8812	27.419	22.9672	34.0449	33.6252	32.0908	0.420412	0.00349453	Up
ENSMUSG00000030894	Tpp1	19.8829	19.8446	19.4175	24.3686	27.1847	25.6019	0.397899	0.0134722	Up
ENSMUSG00000070867	Trabd2b	7.4896	5.39366	4.32342	7.3038	11.0758	9.68919	0.719092	0.0300218	Up
ENSMUSG00000038984	Tspyl5	4.74604	5.80072	5.74939	8.60866	8.16918	7.22633	0.572555	0.0255547	Up
ENSMUSG00000033685	Ucp2	41.5949	47.9032	43.1432	78.1049	66.5467	64.6388	0.672421	6.8289e-10	Up
ENSMUSG00000020218	Wif1	9.42901	11.9358	11.2561	22.7926	15.8029	19.8945	0.857637	2.26117e-05	Up
ENSMUSG00000030657	Xylt1	14.8373	15.2796	15.8222	24.9278	20.6983	20.8089	0.546887	0.0014775	Up
ENSMUSG00000034059	Ypel4	0.993357	1.22121	1.00121	2.23689	1.89696	2.12366	0.972012	0.00147408	Up
ENSMUSG00000055538	Zcchc24	36.3127	44.0506	32.9794	49.2117	47.4088	50.1714	0.387191	0.0082079	Up
ENSMUSG00000025255	Zfhx4	176.502	239.88	218.477	355.022	238.604	295.528	0.502052	0.0291695	Up
ENSMUSG00000052713	Zfp608	65.8769	63.2555	67.6729	83.8158	82.166	74.6967	0.304864	0.00387484	Up
ENSMUSG00000071064	Zfp827	30.4787	36.389	32.7366	46.4833	36.4401	42.016	0.341893	0.0311616	Up
ENSMUSG00000022306	Zfpm2	1.62406	1.20667	1.1074	1.93186	2.24882	2.27113	0.727836	0.0340171	Up
