# Supplementary material for: TBX3 is essential for establishment of the posterior boundary of anterior genes and upregulation of posterior genes together with HAND2 during the onset of limb bud development
Source: Development. 2024 Jun 3;151(11):dev202722. doi: 10.1242/dev.202722 (PMC11190573; doi:10.1242/dev.202722)
Supplement: Table S9. [file develop-151-202722-TableS9.xlsx]

## Sheet: Table S9
Shared TBX3 and HAND2 target genes
geneId	gene_name	TBX3_logFC	TBX3_FDR	TBX3_DEG	HAND2_logFC	HAND2_FDR	HAND2_DEG
ENSMUSG00000021506	Pitx1	4.38557	5.36421e-58	Up	1.40856	5.52171e-05	Up
ENSMUSG00000070867	Trabd2b	1.34686	0.003849	Up	0.719092	0.0300218	Up
ENSMUSG00000025020	Slit1	1.21749	0.000154392	Up	1.06432	0.00145637	Up
ENSMUSG00000001657	Hoxc8	1.01221	5.0248e-11	Up	0.727892	0.000925937	Up
ENSMUSG00000032238	Rora	0.985008	0.00435505	Up	0.719913	0.0312471	Up
ENSMUSG00000038807	Rap1gap2	0.950832	0.0384673	Up	0.636326	0.044547	Up
ENSMUSG00000047759	Hs3st3a1	0.907988	0.000928473	Up	0.68884	0.000213838	Up
ENSMUSG00000030022	Adamts9	0.737111	7.7063e-05	Up	0.669768	8.30917e-06	Up
ENSMUSG00000030067	Foxp1	0.615923	0.0116025	Up	0.620019	0.000914703	Up
ENSMUSG00000001661	Hoxc6	0.534721	3.63166e-05	Up	0.480978	0.000158475	Up
ENSMUSG00000075394	Hoxc4	0.502135	0.00129022	Up	0.48983	0.00522244	Up
ENSMUSG00000035493	Tgfbi	0.479175	0.0194185	Up	0.496622	0.00417965	Up
ENSMUSG00000031737	Irx5	0.448762	0.00291686	Up	0.607277	3.79384e-06	Up
ENSMUSG00000031734	Irx3	0.437697	0.00875802	Up	0.64642	3.24626e-06	Up
ENSMUSG00000013846	St3gal1	0.426661	0.0141895	Up	0.455469	0.00547922	Up
ENSMUSG00000045294	Insig1	0.421378	0.012674	Up	0.434331	0.00132897	Up
ENSMUSG00000029385	Ccng2	0.394134	0.00602679	Up	0.519125	0.00373713	Up
ENSMUSG00000034687	Fras1	0.349315	0.0235274	Up	0.449512	0.000440443	Up
ENSMUSG00000021318	Gli3	0.235169	0.644323	Up	0.280427	0.176663	Up
ENSMUSG00000029765	Plxna4*	0.701454	0.00735072	Up	-0.676597	0.0122235	Down
ENSMUSG00000032419	Tbx18*	-0.695379	0.00120613	Down	0.601558	0.00010387	Up
ENSMUSG00000022895	Ets2	-0.395615	0.0224855	Down	-0.812036	2.35357e-11	Down
ENSMUSG00000038193	Hand2	-0.455501	0.0155791	Down	-7.02042	2.71231e-24	Down
ENSMUSG00000031891	Hsd11b2	-0.474634	0.00523981	Down	-0.727396	2.78567e-13	Down
ENSMUSG00000021466	Ptch1	-0.520224	4.0795e-05	Down	-1.76006	5.77063e-66	Down
ENSMUSG00000024565	Sall3	-0.520674	0.00149236	Down	-1.22975	1.68285e-23	Down
ENSMUSG00000001819	Hoxd13	-0.749143	0.0457489	Down	-2.84725	2.32414e-47	Down
ENSMUSG00000079679	Vwde	-0.996304	0.0405897	Down	-0.885946	0.00571926	Down
ENSMUSG00000027833	Shox2	-1.08108	1.17885e-05	Down	-0.602166	0.00245074	Down
ENSMUSG00000043753	Dmrta1	-1.11305	0.001684	Down	-1.38156	5.3045e-06	Down
ENSMUSG00000032776	Mctp2	-1.35631	0.00464342	Down	-0.89252	0.00286765	Down
ENSMUSG00000042499	Hoxd11	-1.52353	3.84135e-05	Down	-2.48855	3.11966e-54	Down
ENSMUSG00000002633	Shh	-1.54945	6.26e-05	Down	-5.1964	1.35e-19	Down
*: discordant target gene
