# Supplementary material for: TBX3 is essential for establishment of the posterior boundary of anterior genes and upregulation of posterior genes together with HAND2 during the onset of limb bud development
Source: Development. 2024 Jun 3;151(11):dev202722. doi: 10.1242/dev.202722 (PMC11190573; doi:10.1242/dev.202722)
Supplement: Table S10. [file develop-151-202722-TableS10.xlsx]

## Sheet: Table S10
Primers for genotyping mouse strains
Primer names	Sequences
Tbx3Tm1(Venus)Vmc	F: AGCGGAGCCAAGCCAGCA
	R1: CCTTGGCCTCCAGGTGCAC
	R2: TTGATGCCGTTCTTCTGCTTGT
Prrx1Cre	F: GGCTCTCTCCTTAGCTTCCC
	R: CCTGGCGATCCCTGAACATGTCC
Tbx3flox	F: GTGTGAGACAGAGAAATCAGTGG
	R: CCAACTGGTATCTTGATAAACCTC
Hand2flox	H2FwA: TGCTCTCCAGTCCTGTCTCTCT
	H2RvB: CCGATCTGGACAGCTAGCAA
Hand2delta	H2FwE: AGAAGAGGACCTCGGCAATT
	H2RvC: CTGTGGTCTTGTTCGCGATT
tg_Tbx3flox_mm1179_mm-hs1586	FwT46: CACTAAAGGGAACAAAAGCTG
	Rev_mm1179: CACATGCTGGTTAAAGTTGTGG
	Rev_hs1586: TCCACAAATCACTAAGCATTGG
Tbx33xFLAG	F: CTACCAGCGAACTGCAGAGTATC
	R: CACAAAAGTCGCTCTAGACACAA
